# Supplementary material for: Differential methylation of microRNA encoding genes may contribute to high myopia
Source: Front Genet. 2023 Jan 4;13:1089784. doi: 10.3389/fgene.2022.1089784 (PMC9847511; doi:10.3389/fgene.2022.1089784)
Supplement: Supplementary file 1 [file Table3.XLSX]

## Sheet: Arkusz1
Supplementary Table 3. Target genes of the highest-ranked miRNAs with CG dinucleotides with at least 10% higher methylation level in cases versus controls and localizion within promoter region, based on the data from the miRDB
MIR3621			MIR34C						MIR423
miR-3621			miR-34c-5p			miR-34c-3p			miR-423-5p			miR-423-3p
30 predicted targets			803 predicted targets			363 predicted targets			700 predicted targets			30 predicted targets
Target Score	Gene Symbol	Gene name	Target Score	Gene Symbol	Gene name	Target Score	Gene Symbol	Gene name	Target Score	Gene Symbol	Gene name	Target Score	Gene Symbol	Gene name
90	USP19	ubiquitin specific peptidase 19	100	FAM76A	family with sequence similarity 76 member A	98	NCKAP1	NCK associated protein 1	99	FAM222B	family with sequence similarity 222 member B	96	PABPC1	poly(A) binding protein cytoplasmic 1
90	C4orf19	chromosome 4 open reading frame 19	100	DLL1	delta like canonical Notch ligand 1	98	MAGI3	membrane associated guanylate kinase, WW and PDZ domain containing 3	99	FOXP4	forkhead box P4	85	PABPC3	poly(A) binding protein cytoplasmic 3
84	ZNF484	zinc finger protein 484	100	MDM4	MDM4, p53 regulator	98	LYST	lysosomal trafficking regulator	97	PLCB1	phospholipase C beta 1	83	RAP2C	RAP2C, member of RAS oncogene family
80	ARHGEF18	Rho/Rac guanine nucleotide exchange factor 18	100	HCN3	hyperpolarization activated cyclic nucleotide gated potassium channel 3	96	EIF4E	eukaryotic translation initiation factor 4E	97	ADGRL1	adhesion G protein-coupled receptor L1	78	FRY	FRY microtubule binding protein
79	BCL11B	BCL11B, BAF complex component	99	FAM167A	family with sequence similarity 167 member A	94	MARK1	microtubule affinity regulating kinase 1	96	C1QTNF6	C1q and TNF related 6	77	CBX7	chromobox 7
77	PRRC2B	proline rich coiled-coil 2B	99	FKBP1B	FKBP prolyl isomerase 1B	94	TAF1B	TATA-box binding protein associated factor, RNA polymerase I subunit B	96	EVC	EvC ciliary complex subunit 1	77	CREM	cAMP responsive element modulator
75	TET3	tet methylcytosine dioxygenase 3	99	SYT1	synaptotagmin 1	93	KIF3A	kinesin family member 3A	95	PLA2G6	phospholipase A2 group VI	76	RAB14	RAB14, member RAS oncogene family
75	RUNX1T1	RUNX1 translocation partner 1	99	E2F5	E2F transcription factor 5	93	DCBLD2	discoidin, CUB and LCCL domain containing 2	94	TMEM150A	transmembrane protein 150A	74	FGFR2	fibroblast growth factor receptor 2
72	ARFGAP1	ADP ribosylation factor GTPase activating protein 1	99	RAP1GDS1	Rap1 GTPase-GDP dissociation stimulator 1	93	TIPARP	TCDD inducible poly(ADP-ribose) polymerase	94	SCN4A	sodium voltage-gated channel alpha subunit 4	73	BCORL1	BCL6 corepressor like 1
70	CWC25	CWC25 spliceosome associated protein homolog	99	PPP1R11	protein phosphatase 1 regulatory inhibitor subunit 11	93	UGT2A3	UDP glucuronosyltransferase family 2 member A3	94	TSPAN11	tetraspanin 11	70	RAC1	Rac family small GTPase 1
69	SACM1L	SAC1 like phosphatidylinositide phosphatase	99	SDK2	sidekick cell adhesion molecule 2	92	CAPN1	calpain 1	94	FRMD3	FERM domain containing 3	70	ESRRA	estrogen related receptor alpha
68	FOXP4	forkhead box P4	99	SATB2	SATB homeobox 2	92	PIH1D3	PIH1 domain containing 3	93	TRABD2B	TraB domain containing 2B	70	ITGA11	integrin subunit alpha 11
65	SLC43A2	solute carrier family 43 member 2	98	MYCN	MYCN proto-oncogene, bHLH transcription factor	91	PRSS23	serine protease 23	93	CALM3	calmodulin 3	69	LGALSL	galectin like
63	SIX2	SIX homeobox 2	98	LGR4	leucine rich repeat containing G protein-coupled receptor 4	91	SVIP	small VCP interacting protein	93	SLC20A2	solute carrier family 20 member 2	68	GYPC	glycophorin C (Gerbich blood group)
61	ZNF213	zinc finger protein 213	98	FLOT2	flotillin 2	91	APC	APC, WNT signaling pathway regulator	93	ASB6	ankyrin repeat and SOCS box containing 6	66	PROZ	protein Z, vitamin K dependent plasma glycoprotein
60	SERPINA1	serpin family A member 1	98	CELF3	CUGBP Elav-like family member 3	91	GPATCH8	G-patch domain containing 8	92	NAT8L	N-acetyltransferase 8 like	65	HS6ST2	heparan sulfate 6-O-sulfotransferase 2
60	CUL1	cullin 1	98	NAV1	neuron navigator 1	90	AEBP2	AE binding protein 2	92	ST6GALNAC6	ST6 N-acetylgalactosaminide alpha-2,6-sialyltransferase 6	65	ZNF135	zinc finger protein 135
58	ASB8	ankyrin repeat and SOCS box containing 8	98	MET	MET proto-oncogene, receptor tyrosine kinase	89	CAPRIN1	cell cycle associated protein 1	92	HIC2	HIC ZBTB transcriptional repressor 2	64	DLL1	delta like canonical Notch ligand 1
56	ZNF865	zinc finger protein 865	98	MGAT4A	alpha-1,3-mannosyl-glycoprotein 4-beta-N-acetylglucosaminyltransferase A	89	FLT3	fms related tyrosine kinase 3	92	PLEKHO1	pleckstrin homology domain containing O1	62	ZBTB46	zinc finger and BTB domain containing 46
56	ZFP41	ZFP41 zinc finger protein	98	NAV3	neuron navigator 3	89	MRPL42	mitochondrial ribosomal protein L42	92	RIMS4	regulating synaptic membrane exocytosis 4	60	CRK	CRK proto-oncogene, adaptor protein
56	SETBP1	SET binding protein 1	98	SCN2B	sodium voltage-gated channel beta subunit 2	89	CAPZA1	capping actin protein of muscle Z-line subunit alpha 1	91	MUL1	mitochondrial E3 ubiquitin protein ligase 1	59	ACOX3	acyl-CoA oxidase 3, pristanoyl
55	SLC35E4	solute carrier family 35 member E4	98	NECTIN1	nectin cell adhesion molecule 1	89	SETD3	SET domain containing 3, actin histidine methyltransferase	91	UBE2O	ubiquitin conjugating enzyme E2 O	59	TRDN	triadin
55	PRKRIP1	PRKR interacting protein 1	97	AHCYL2	adenosylhomocysteinase like 2	88	RANBP9	RAN binding protein 9	91	ODF3L1	outer dense fiber of sperm tails 3 like 1	59	DKK3	dickkopf WNT signaling pathway inhibitor 3
54	VASP	vasodilator stimulated phosphoprotein	97	XYLT1	xylosyltransferase 1	88	PDX1	pancreatic and duodenal homeobox 1	91	NNAT	neuronatin	58	KLHL29	kelch like family member 29
54	BAZ2A	bromodomain adjacent to zinc finger domain 2A	96	VAMP2	vesicle associated membrane protein 2	88	RNF128	ring finger protein 128, E3 ubiquitin protein ligase	91	STK40	serine/threonine kinase 40	54	SLC11A2	solute carrier family 11 member 2
53	ATCAY	ATCAY, caytaxin	96	MPP2	membrane palmitoylated protein 2	88	OTUD3	OTU deubiquitinase 3	91	PGRMC2	progesterone receptor membrane component 2	54	ZNF16	zinc finger protein 16
52	ZBED4	zinc finger BED-type containing 4	96	PACS1	phosphofurin acidic cluster sorting protein 1	88	NHEJ1	non-homologous end joining factor 1	91	NRSN2	neurensin 2	51	PLCH1	phospholipase C eta 1
51	MBD3	methyl-CpG binding domain protein 3	96	PKP4	plakophilin 4	88	SIKE1	suppressor of IKBKE 1	91	SHANK1	SH3 and multiple ankyrin repeat domains 1	51	C15orf62	chromosome 15 open reading frame 62
50	ZBTB4	zinc finger and BTB domain containing 4	96	CACNA1E	calcium voltage-gated channel subunit alpha1 E	88	EIF4E3	eukaryotic translation initiation factor 4E family member 3	90	CELSR2	cadherin EGF LAG seven-pass G-type receptor 2	50	CALML3	calmodulin like 3
50	SKI	SKI proto-oncogene	96	RRAS	RAS related	88	RTL9	retrotransposon Gag like 9	90	RAD9B	RAD9 checkpoint clamp component B	50	GIPC3	GIPC PDZ domain containing family member 3
			96	TGIF2	TGFB induced factor homeobox 2	87	FAM126A	family with sequence similarity 126 member A	90	SYP	synaptophysin
			96	MLLT3	MLLT3, super elongation complex subunit	87	GGPS1	geranylgeranyl diphosphate synthase 1	90	DNALI1	dynein axonemal light intermediate chain 1
			96	PITPNC1	phosphatidylinositol transfer protein cytoplasmic 1	86	C18orf65	chromosome 18 open reading frame 65	90	NFIC	nuclear factor I C
			96	FUT9	fucosyltransferase 9	86	WDR76	WD repeat domain 76	90	LZTS3	leucine zipper tumor suppressor family member 3
			95	FOXP1	forkhead box P1	86	PRKAR2B	protein kinase cAMP-dependent type II regulatory subunit beta	90	COL1A1	collagen type I alpha 1 chain
			95	SRPRA	SRP receptor subunit alpha	85	SMAD2	SMAD family member 2	90	SUFU	SUFU negative regulator of hedgehog signaling
			95	CAMTA1	calmodulin binding transcription activator 1	85	SLC2A13	solute carrier family 2 member 13	89	LRRC47	leucine rich repeat containing 47
			95	MEX3C	mex-3 RNA binding family member C	85	MTMR6	myotubularin related protein 6	89	DUSP8	dual specificity phosphatase 8
			95	SLC25A27	solute carrier family 25 member 27	85	DHX9	DExH-box helicase 9	89	SCAF1	SR-related CTD associated factor 1
			95	ABR	ABR, RhoGEF and GTPase activating protein	84	CWC15	CWC15 spliceosome associated protein homolog	89	TEC	tec protein tyrosine kinase
			94	NPNT	nephronectin	84	KATNAL1	katanin catalytic subunit A1 like 1	89	KLK4	kallikrein related peptidase 4
			94	JAKMIP1	janus kinase and microtubule interacting protein 1	84	NIPAL2	NIPA like domain containing 2	89	DDX54	DEAD-box helicase 54
			94	TOB2	transducer of ERBB2, 2	84	CFL2	cofilin 2	89	ARPC5	actin related protein 2/3 complex subunit 5
			94	ELMOD1	ELMO domain containing 1	84	SLC9A6	solute carrier family 9 member A6	89	SOX12	SRY-box 12
			94	FUT8	fucosyltransferase 8	84	SMIM10	small integral membrane protein 10	88	LNPK	lunapark, ER junction formation factor
			94	SHANK3	SH3 and multiple ankyrin repeat domains 3	84	MAP3K2	mitogen-activated protein kinase kinase kinase 2	88	DISC1	DISC1 scaffold protein
			94	LEF1	lymphoid enhancer binding factor 1	83	SPATA22	spermatogenesis associated 22	88	ELFN2	extracellular leucine rich repeat and fibronectin type III domain containing 2
			93	UBP1	upstream binding protein 1	83	PPP3CB	protein phosphatase 3 catalytic subunit beta	88	STK24	serine/threonine kinase 24
			93	GABRA3	gamma-aminobutyric acid type A receptor alpha3 subunit	83	MBD5	methyl-CpG binding domain protein 5	88	MAP1LC3A	microtubule associated protein 1 light chain 3 alpha
			93	DAAM1	dishevelled associated activator of morphogenesis 1	83	P2RY4	pyrimidinergic receptor P2Y4	88	SLC52A3	solute carrier family 52 member 3
			93	CUEDC1	CUE domain containing 1	83	PPP6R3	protein phosphatase 6 regulatory subunit 3	88	CCDC155	coiled-coil domain containing 155
			93	ZMYM4	zinc finger MYM-type containing 4	83	FCHO2	FCH domain only 2	88	NCS1	neuronal calcium sensor 1
			93	ASIC2	acid sensing ion channel subunit 2	83	SP100	SP100 nuclear antigen	88	LHX6	LIM homeobox 6
			93	BMP3	bone morphogenetic protein 3	83	SCAI	suppressor of cancer cell invasion	87	ENC1	ectodermal-neural cortex 1
			93	GALNT7	polypeptide N-acetylgalactosaminyltransferase 7	83	C3orf52	chromosome 3 open reading frame 52	87	ATP10B	ATPase phospholipid transporting 10B (putative)
			93	NUMBL	NUMB like, endocytic adaptor protein	82	DMRTA1	DMRT like family A1	87	GRM4	glutamate metabotropic receptor 4
			93	GPR22	G protein-coupled receptor 22	82	TNPO1	transportin 1	87	LOC730098	uncharacterized LOC730098
			93	KIAA1217	KIAA1217	82	HAUS2	HAUS augmin like complex subunit 2	87	SEPT9	septin 9
			93	PPARGC1B	PPARG coactivator 1 beta	82	TCAIM	T cell activation inhibitor, mitochondrial	87	RNF165	ring finger protein 165
			93	TBL1XR1	transducin beta like 1 X-linked receptor 1	82	PLEKHA1	pleckstrin homology domain containing A1	87	MED28	mediator complex subunit 28
			93	TNRC18	trinucleotide repeat containing 18	82	ZDHHC21	zinc finger DHHC-type containing 21	87	GLP1R	glucagon like peptide 1 receptor
			92	CDK6	cyclin dependent kinase 6	82	TMOD1	tropomodulin 1	86	HES7	hes family bHLH transcription factor 7
			92	EML5	EMAP like 5	81	DNAJC16	DnaJ heat shock protein family (Hsp40) member C16	86	RNPEPL1	arginyl aminopeptidase like 1
			92	SAR1A	secretion associated Ras related GTPase 1A	81	KCNMB3	potassium calcium-activated channel subfamily M regulatory beta subunit 3	86	CLCN4	chloride voltage-gated channel 4
			92	TASOR	transcription activation suppressor	80	BICC1	BicC family RNA binding protein 1	86	ABCC5	ATP binding cassette subfamily C member 5
			92	ATMIN	ATM interactor	80	HIPK2	homeodomain interacting protein kinase 2	86	ERI3	ERI1 exoribonuclease family member 3
			92	FGD6	FYVE, RhoGEF and PH domain containing 6	80	SYPL1	synaptophysin like 1	86	BCORL1	BCL6 corepressor like 1
			92	FAM117B	family with sequence similarity 117 member B	80	NPTN	neuroplastin	86	G3BP2	G3BP stress granule assembly factor 2
			92	CYREN	cell cycle regulator of NHEJ	79	CXADR	CXADR, Ig-like cell adhesion molecule	86	ELF4	E74 like ETS transcription factor 4
			92	HNF4A	hepatocyte nuclear factor 4 alpha	79	RCAN2	regulator of calcineurin 2	85	BEND3	BEN domain containing 3
			92	ARID4B	AT-rich interaction domain 4B	78	ZNF257	zinc finger protein 257	85	ROR2	receptor tyrosine kinase like orphan receptor 2
			92	SFT2D1	SFT2 domain containing 1	78	TMEM123	transmembrane protein 123	85	ZNF608	zinc finger protein 608
			92	TPPP	tubulin polymerization promoting protein	78	RPRD1A	regulation of nuclear pre-mRNA domain containing 1A	85	CADM3	cell adhesion molecule 3
			92	NRN1	neuritin 1	78	PPIP5K2	diphosphoinositol pentakisphosphate kinase 2	85	CBX6	chromobox 6
			92	FOXN2	forkhead box N2	78	WDR20	WD repeat domain 20	85	ASB14	ankyrin repeat and SOCS box containing 14
			92	TMEM255A	transmembrane protein 255A	78	MTUS1	microtubule associated scaffold protein 1	85	RGMA	repulsive guidance molecule BMP co-receptor a
			91	LMAN1	lectin, mannose binding 1	77	FAM120A	family with sequence similarity 120A	85	CRIP3	cysteine rich protein 3
			91	UNC13C	unc-13 homolog C	77	FAM81A	family with sequence similarity 81 member A	85	PACS1	phosphofurin acidic cluster sorting protein 1
			91	CTNND2	catenin delta 2	77	GPC6	glypican 6	84	KDM5B	lysine demethylase 5B
			91	POGZ	pogo transposable element derived with ZNF domain	77	RUNX1T1	RUNX1 translocation partner 1	84	PYGB	glycogen phosphorylase B
			91	ADO	2-aminoethanethiol dioxygenase	77	RGS20	regulator of G protein signaling 20	84	DLGAP3	DLG associated protein 3
			91	PDE7B	phosphodiesterase 7B	77	TNKS2	tankyrase 2	84	TCL1B	T cell leukemia/lymphoma 1B
			91	SNAI1	snail family transcriptional repressor 1	76	PIEZO2	piezo type mechanosensitive ion channel component 2	84	AMBRA1	autophagy and beclin 1 regulator 1
			91	KDM5D	lysine demethylase 5D	76	CA13	carbonic anhydrase 13	84	OBSL1	obscurin like 1
			91	ANK3	ankyrin 3	76	CAMK4	calcium/calmodulin dependent protein kinase IV	84	KCNIP3	potassium voltage-gated channel interacting protein 3
			90	PPFIA1	PTPRF interacting protein alpha 1	76	RLIM	ring finger protein, LIM domain interacting	84	SLC11A2	solute carrier family 11 member 2
			90	GPR158	G protein-coupled receptor 158	76	PTPN1	protein tyrosine phosphatase, non-receptor type 1	84	LASP1	LIM and SH3 protein 1
			90	ADIPOR2	adiponectin receptor 2	76	EPDR1	ependymin related 1	84	SELENON	selenoprotein N
			90	FGF23	fibroblast growth factor 23	76	DHX35	DEAH-box helicase 35	84	TMEM41A	transmembrane protein 41A
			90	AKIP1	A-kinase interacting protein 1	76	SATB2	SATB homeobox 2	84	PNKD	PNKD, MBL domain containing
			90	CREB3L2	cAMP responsive element binding protein 3 like 2	76	DPY19L1	dpy-19 like C-mannosyltransferase 1	84	DAP	death associated protein
			90	DNM1L	dynamin 1 like	76	PI15	peptidase inhibitor 15	83	FBXL16	F-box and leucine rich repeat protein 16
			90	FOXJ2	forkhead box J2	76	BAAT	bile acid-CoA:amino acid N-acyltransferase	83	CDC42SE1	CDC42 small effector 1
			90	TAF4B	TATA-box binding protein associated factor 4b	76	CAB39	calcium binding protein 39	83	PDXP	pyridoxal phosphatase
			90	PPP2R3A	protein phosphatase 2 regulatory subunit B''alpha	76	DNAH5	dynein axonemal heavy chain 5	83	SDR16C5	short chain dehydrogenase/reductase family 16C member 5
			90	CBX3	chromobox 3	75	HACD3	3-hydroxyacyl-CoA dehydratase 3	83	DMTN	dematin actin binding protein
			90	UCN2	urocortin 2	75	C6orf118	chromosome 6 open reading frame 118	83	ADAR	adenosine deaminase, RNA specific
			90	SERPINF2	serpin family F member 2	75	LAMP5	lysosomal associated membrane protein family member 5	83	ARHGEF4	Rho guanine nucleotide exchange factor 4
			90	AMER1	APC membrane recruitment protein 1	75	DYNLRB2	dynein light chain roadblock-type 2	83	RAC2	Rac family small GTPase 2
			90	RPS6KL1	ribosomal protein S6 kinase like 1	75	MYT1L	myelin transcription factor 1 like	83	CELF5	CUGBP Elav-like family member 5
			90	SLC4A7	solute carrier family 4 member 7	75	LEMD3	LEM domain containing 3	83	MAPKBP1	mitogen-activated protein kinase binding protein 1
			90	SMIM15	small integral membrane protein 15	75	DYRK2	dual specificity tyrosine phosphorylation regulated kinase 2	83	DMWD	DM1 locus, WD repeat containing
			90	STRN3	striatin 3	74	AKTIP	AKT interacting protein	82	COPS7B	COP9 signalosome subunit 7B
			89	GMNC	geminin coiled-coil domain containing	74	EBAG9	estrogen receptor binding site associated, antigen, 9	82	TMEM68	transmembrane protein 68
			89	HSPA1B	heat shock protein family A (Hsp70) member 1B	74	PTPN20	protein tyrosine phosphatase, non-receptor type 20	82	ATXN7L3	ataxin 7 like 3
			89	NRIP3	nuclear receptor interacting protein 3	74	HOMER1	homer scaffold protein 1	82	WNT9B	Wnt family member 9B
			89	TPCN2	two pore segment channel 2	74	RHOBTB3	Rho related BTB domain containing 3	82	CSMD2	CUB and Sushi multiple domains 2
			89	GOLPH3L	golgi phosphoprotein 3 like	74	THRB	thyroid hormone receptor beta	82	CLDN23	claudin 23
			89	ZNF304	zinc finger protein 304	74	ZNF800	zinc finger protein 800	82	PDAP1	PDGFA associated protein 1
			89	RPGRIP1L	RPGRIP1 like	74	KBTBD6	kelch repeat and BTB domain containing 6	82	ODC1	ornithine decarboxylase 1
			89	CACNB3	calcium voltage-gated channel auxiliary subunit beta 3	73	KRIT1	KRIT1, ankyrin repeat containing	82	ATG4D	autophagy related 4D cysteine peptidase
			89	SEPT3	septin 3	73	MOB1B	MOB kinase activator 1B	82	NFATC2	nuclear factor of activated T cells 2
			89	STK38L	serine/threonine kinase 38 like	73	U2AF1L5	U2 small nuclear RNA auxiliary factor 1 like 5	82	S100A16	S100 calcium binding protein A16
			89	PURB	purine rich element binding protein B	73	RUFY3	RUN and FYVE domain containing 3	82	PHOSPHO1	phosphoethanolamine/phosphocholine phosphatase
			89	CERS6	ceramide synthase 6	73	CHCHD1	coiled-coil-helix-coiled-coil-helix domain containing 1	81	MICALL1	MICAL like 1
			89	BCL2L13	BCL2 like 13	73	U2AF1	U2 small nuclear RNA auxiliary factor 1	81	BAP1	BRCA1 associated protein 1
			89	OLIG3	oligodendrocyte transcription factor 3	73	C16orf54	chromosome 16 open reading frame 54	81	DOLPP1	dolichyldiphosphatase 1
			88	RRAGC	Ras related GTP binding C	72	CALB1	calbindin 1	81	NEXMIF	neurite extension and migration factor
			88	GLCE	glucuronic acid epimerase	72	MBNL2	muscleblind like splicing regulator 2	81	RPUSD1	RNA pseudouridine synthase domain containing 1
			88	SEMA4B	semaphorin 4B	72	PLK4	polo like kinase 4	81	C20orf27	chromosome 20 open reading frame 27
			88	IL6R	interleukin 6 receptor	72	ELOVL2	ELOVL fatty acid elongase 2	81	MFSD12	major facilitator superfamily domain containing 12
			88	ADAM22	ADAM metallopeptidase domain 22	72	ANKRD62	ankyrin repeat domain 62	81	PAQR8	progestin and adipoQ receptor family member 8
			88	ZDHHC17	zinc finger DHHC-type containing 17	72	PAK2	p21 (RAC1) activated kinase 2	81	SAMD4B	sterile alpha motif domain containing 4B
			88	WASF1	WAS protein family member 1	72	TMEM200A	transmembrane protein 200A	81	NAV1	neuron navigator 1
			87	JAG1	jagged 1	72	SETD7	SET domain containing 7, histone lysine methyltransferase	81	HDDC3	HD domain containing 3
			87	CLOCK	clock circadian regulator	72	SLC49A4	solute carrier family 49 member 4	81	TEF	TEF, PAR bZIP transcription factor
			87	RFX3	regulatory factor X3	71	SETD6	SET domain containing 6, protein lysine methyltransferase	81	OTUD5	OTU deubiquitinase 5
			87	ANKRD52	ankyrin repeat domain 52	71	ADAT2	adenosine deaminase, tRNA specific 2	81	APBB1	amyloid beta precursor protein binding family B member 1
			87	DCAF7	DDB1 and CUL4 associated factor 7	71	SNAP23	synaptosome associated protein 23	81	NECTIN1	nectin cell adhesion molecule 1
			87	OAZ2	ornithine decarboxylase antizyme 2	71	MAP2	microtubule associated protein 2	81	MKRN2	makorin ring finger protein 2
			87	ACBD3	acyl-CoA binding domain containing 3	71	CCDC88A	coiled-coil domain containing 88A	81	TMEM184B	transmembrane protein 184B
			87	ADD2	adducin 2	71	DNAJB4	DnaJ heat shock protein family (Hsp40) member B4	81	FAM172A	family with sequence similarity 172 member A
			87	LYST	lysosomal trafficking regulator	71	WDFY1	WD repeat and FYVE domain containing 1	81	ZNF500	zinc finger protein 500
			87	MTMR10	myotubularin related protein 10	71	ZNF189	zinc finger protein 189	80	BAIAP2	BAI1 associated protein 2
			87	STX17	syntaxin 17	70	LMAN1	lectin, mannose binding 1	80	ACAP3	ArfGAP with coiled-coil, ankyrin repeat and PH domains 3
			87	SLC44A2	solute carrier family 44 member 2	70	PPM1A	protein phosphatase, Mg2+/Mn2+ dependent 1A	80	CPEB1	cytoplasmic polyadenylation element binding protein 1
			87	HTR2C	5-hydroxytryptamine receptor 2C	70	CPEB2	cytoplasmic polyadenylation element binding protein 2	80	TSPYL6	TSPY like 6
			87	NOS1AP	nitric oxide synthase 1 adaptor protein	70	LSM14A	LSM14A, mRNA processing body assembly factor	80	SLC6A9	solute carrier family 6 member 9
			87	ZNF281	zinc finger protein 281	70	SEC24A	SEC24 homolog A, COPII coat complex component	80	RFFL	ring finger and FYVE like domain containing E3 ubiquitin protein ligase
			87	BNC2	basonuclin 2	70	ULK2	unc-51 like autophagy activating kinase 2	80	NACC1	nucleus accumbens associated 1
			87	FRA10AC1	FRA10A associated CGG repeat 1	70	MST1L	macrophage stimulating 1 like	80	CDK5R2	cyclin dependent kinase 5 regulatory subunit 2
			87	ASB4	ankyrin repeat and SOCS box containing 4	70	NUPL2	nucleoporin like 2	80	SNX19	sorting nexin 19
			87	ARHGAP26	Rho GTPase activating protein 26	70	DMRTB1	DMRT like family B with proline rich C-terminal 1	80	CXCL16	C-X-C motif chemokine ligand 16
			87	TMEM184B	transmembrane protein 184B	69	KMT2A	lysine methyltransferase 2A	80	ADCK1	aarF domain containing kinase 1
			86	SGPP1	sphingosine-1-phosphate phosphatase 1	69	ZDHHC17	zinc finger DHHC-type containing 17	80	VGF	VGF nerve growth factor inducible
			86	TENT5A	terminal nucleotidyltransferase 5A	68	REST	RE1 silencing transcription factor	79	SOGA1	suppressor of glucose, autophagy associated 1
			86	FBXO30	F-box protein 30	68	STRN	striatin	79	ALDH1A2	aldehyde dehydrogenase 1 family member A2
			86	BRINP1	BMP/retinoic acid inducible neural specific 1	68	THAP11	THAP domain containing 11	79	TLNRD1	talin rod domain containing 1
			86	ZFHX4	zinc finger homeobox 4	68	RHOBTB1	Rho related BTB domain containing 1	79	ZNF84	zinc finger protein 84
			86	TMEM164	transmembrane protein 164	68	ALKBH8	alkB homolog 8, tRNA methyltransferase	79	KLHDC7B	kelch domain containing 7B
			86	DPYSL4	dihydropyrimidinase like 4	68	ALDH6A1	aldehyde dehydrogenase 6 family member A1	79	SMARCC2	SWI/SNF related, matrix associated, actin dependent regulator of chromatin subfamily c member 2
			86	MYT1	myelin transcription factor 1	68	KANSL1	KAT8 regulatory NSL complex subunit 1	79	RCC1	regulator of chromosome condensation 1
			86	ZNF644	zinc finger protein 644	67	CACNA1E	calcium voltage-gated channel subunit alpha1 E	79	PTGFR	prostaglandin F receptor
			86	KITLG	KIT ligand	67	SLC12A5	solute carrier family 12 member 5	78	GLYCTK	glycerate kinase
			86	PLOD1	procollagen-lysine,2-oxoglutarate 5-dioxygenase 1	67	MEF2C	myocyte enhancer factor 2C	78	ATP2A3	ATPase sarcoplasmic/endoplasmic reticulum Ca2+ transporting 3
			86	SHISA7	shisa family member 7	67	RNF114	ring finger protein 114	78	CBFA2T3	CBFA2/RUNX1 translocation partner 3
			86	ACSL4	acyl-CoA synthetase long chain family member 4	67	PPP1CC	protein phosphatase 1 catalytic subunit gamma	78	SPRY4	sprouty RTK signaling antagonist 4
			86	PTGIS	prostaglandin I2 synthase	67	STEAP2	STEAP2 metalloreductase	78	WDR41	WD repeat domain 41
			86	RELN	reelin	66	ANKH	ANKH inorganic pyrophosphate transport regulator	78	CPSF4	cleavage and polyadenylation specific factor 4
			86	SHOC2	SHOC2, leucine rich repeat scaffold protein	66	DCT	dopachrome tautomerase	78	LHX3	LIM homeobox 3
			86	PPP1R16B	protein phosphatase 1 regulatory subunit 16B	66	PLAG1	PLAG1 zinc finger	78	NAALADL1	N-acetylated alpha-linked acidic dipeptidase like 1
			86	CBFA2T3	CBFA2/RUNX1 translocation partner 3	66	KIAA2013	KIAA2013	78	CAMKK1	calcium/calmodulin dependent protein kinase kinase 1
			86	LMAN2L	lectin, mannose binding 2 like	66	GCNT1	glucosaminyl (N-acetyl) transferase 1	78	PML	promyelocytic leukemia
			86	PLAG1	PLAG1 zinc finger	66	SYT1	synaptotagmin 1	78	NFIX	nuclear factor I X
			86	PDGFRA	platelet derived growth factor receptor alpha	66	RPGR	retinitis pigmentosa GTPase regulator	78	SMIM3	small integral membrane protein 3
			86	PDXK	pyridoxal kinase	66	C16orf72	chromosome 16 open reading frame 72	77	SREBF2	sterol regulatory element binding transcription factor 2
			85	INA	internexin neuronal intermediate filament protein alpha	66	STRN3	striatin 3	77	MAP7D1	MAP7 domain containing 1
			85	ZYG11B	zyg-11 family member B, cell cycle regulator	65	PCDHB3	protocadherin beta 3	77	SBK1	SH3 domain binding kinase 1
			85	XPO5	exportin 5	65	ARMC8	armadillo repeat containing 8	77	FMNL3	formin like 3
			85	CDH13	cadherin 13	65	YWHAG	tyrosine 3-monooxygenase/tryptophan 5-monooxygenase activation protein gamma	77	HAP1	huntingtin associated protein 1
			85	DGKZ	diacylglycerol kinase zeta	65	PRKAA2	protein kinase AMP-activated catalytic subunit alpha 2	77	SRM	spermidine synthase
			85	CNOT6	CCR4-NOT transcription complex subunit 6	65	MAP9	microtubule associated protein 9	77	BTBD9	BTB domain containing 9
			85	BRPF3	bromodomain and PHD finger containing 3	65	CALD1	caldesmon 1	77	SQSTM1	sequestosome 1
			85	CLCN3	chloride voltage-gated channel 3	65	ITPR1	inositol 1,4,5-trisphosphate receptor type 1	77	MAP3K9	mitogen-activated protein kinase kinase kinase 9
			85	RCAN1	regulator of calcineurin 1	65	FNDC7	fibronectin type III domain containing 7	76	IQSEC3	IQ motif and Sec7 domain 3
			85	MBLAC1	metallo-beta-lactamase domain containing 1	65	DNAJC21	DnaJ heat shock protein family (Hsp40) member C21	76	RBBP4	RB binding protein 4, chromatin remodeling factor
			85	MGAT5B	alpha-1,6-mannosylglycoprotein 6-beta-N-acetylglucosaminyltransferase B	65	MYEF2	myelin expression factor 2	76	CHD3	chromodomain helicase DNA binding protein 3
			85	TSN	translin	65	WDR73	WD repeat domain 73	76	ECEL1	endothelin converting enzyme like 1
			85	ZNF551	zinc finger protein 551	65	GPATCH2L	G-patch domain containing 2 like	76	HCN4	hyperpolarization activated cyclic nucleotide gated potassium channel 4
			85	ANK2	ankyrin 2	65	CATSPERE	catsper channel auxiliary subunit epsilon	76	C6orf223	chromosome 6 open reading frame 223
			85	NCEH1	neutral cholesterol ester hydrolase 1	64	PSME4	proteasome activator subunit 4	76	C16orf70	chromosome 16 open reading frame 70
			85	DIXDC1	DIX domain containing 1	64	ADAMTS9	ADAM metallopeptidase with thrombospondin type 1 motif 9	76	ERC1	ELKS/RAB6-interacting/CAST family member 1
			85	OSGIN2	oxidative stress induced growth inhibitor family member 2	64	CASC4	cancer susceptibility 4	76	TMEM183B	transmembrane protein 183B
			85	TANC2	tetratricopeptide repeat, ankyrin repeat and coiled-coil containing 2	64	MMP8	matrix metallopeptidase 8	76	GPATCH8	G-patch domain containing 8
			85	IGF2BP3	insulin like growth factor 2 mRNA binding protein 3	64	CEP104	centrosomal protein 104	76	TCP1	t-complex 1
			85	PNOC	prepronociceptin	64	MYO6	myosin VI	76	ZMYM4	zinc finger MYM-type containing 4
			85	C14orf28	chromosome 14 open reading frame 28	64	RAP1B	RAP1B, member of RAS oncogene family	76	LRRC27	leucine rich repeat containing 27
			84	GMFB	glia maturation factor beta	64	SUCO	SUN domain containing ossification factor	76	MAPK4	mitogen-activated protein kinase 4
			84	ZBTB20	zinc finger and BTB domain containing 20	64	GABRB2	gamma-aminobutyric acid type A receptor beta2 subunit	75	TMEM25	transmembrane protein 25
			84	SIDT2	SID1 transmembrane family member 2	64	PARM1	prostate androgen-regulated mucin-like protein 1	75	MRC2	mannose receptor C type 2
			84	GP5	glycoprotein V platelet	64	CELF1	CUGBP Elav-like family member 1	75	ADAM30	ADAM metallopeptidase domain 30
			84	MCIDAS	multiciliate differentiation and DNA synthesis associated cell cycle protein	64	PTPRK	protein tyrosine phosphatase, receptor type K	75	ZNF609	zinc finger protein 609
			84	CACNA1C	calcium voltage-gated channel subunit alpha1 C	64	ATG4C	autophagy related 4C cysteine peptidase	75	C3orf56	chromosome 3 open reading frame 56
			84	CCNE2	cyclin E2	64	RNF14	ring finger protein 14	75	SH3PXD2A	SH3 and PX domains 2A
			84	SHKBP1	SH3KBP1 binding protein 1	63	SRSF10	serine and arginine rich splicing factor 10	75	PAX2	paired box 2
			84	TMEM109	transmembrane protein 109	63	GK5	glycerol kinase 5	75	PISD	phosphatidylserine decarboxylase
			84	RTL6	retrotransposon Gag like 6	63	RABGAP1	RAB GTPase activating protein 1	75	ATP8B2	ATPase phospholipid transporting 8B2
			84	FAM83A	family with sequence similarity 83 member A	63	FAM91A1	family with sequence similarity 91 member A1	75	CASTOR2	cytosolic arginine sensor for mTORC1 subunit 2
			84	NOTCH2	notch 2	63	PEX7	peroxisomal biogenesis factor 7	75	KEAP1	kelch like ECH associated protein 1
			84	ARHGAP1	Rho GTPase activating protein 1	63	KIF2A	kinesin family member 2A	75	RANBP1	RAN binding protein 1
			84	RTN4RL1	reticulon 4 receptor like 1	63	ZNF557	zinc finger protein 557	75	MICOS10	mitochondrial contact site and cristae organizing system subunit 10
			84	RPS6KA4	ribosomal protein S6 kinase A4	63	RYBP	RING1 and YY1 binding protein	75	FAM219A	family with sequence similarity 219 member A
			84	E2F3	E2F transcription factor 3	63	ZWINT	ZW10 interacting kinetochore protein	75	LIMK1	LIM domain kinase 1
			84	KLF4	Kruppel like factor 4	63	PDLIM5	PDZ and LIM domain 5	74	SLC38A7	solute carrier family 38 member 7
			84	ANKS1A	ankyrin repeat and sterile alpha motif domain containing 1A	63	PRR14L	proline rich 14 like	74	CYP4F22	cytochrome P450 family 4 subfamily F member 22
			84	DAGLA	diacylglycerol lipase alpha	63	FCRL6	Fc receptor like 6	74	KLHL29	kelch like family member 29
			84	GREM2	gremlin 2, DAN family BMP antagonist	63	USP14	ubiquitin specific peptidase 14	74	TENT5D	terminal nucleotidyltransferase 5D
			83	DPP3	dipeptidyl peptidase 3	63	CNEP1R1	CTD nuclear envelope phosphatase 1 regulatory subunit 1	74	KLHL3	kelch like family member 3
			83	CPLX2	complexin 2	63	LOC100132813	uncharacterized LOC100132813	74	JPH1	junctophilin 1
			83	SNTB2	syntrophin beta 2	63	KITLG	KIT ligand	74	BMF	Bcl2 modifying factor
			83	MYH9	myosin heavy chain 9	63	SPCS2	signal peptidase complex subunit 2	74	ATP6V1FNB	ATP6V1F neighbor
			83	SOGA1	suppressor of glucose, autophagy associated 1	63	ING3	inhibitor of growth family member 3	74	ATP11C	ATPase phospholipid transporting 11C
			83	LHX2	LIM homeobox 2	62	HOXA2	homeobox A2	74	TSPAN3	tetraspanin 3
			83	TMEM74	transmembrane protein 74	62	CD302	CD302 molecule	74	DYRK1B	dual specificity tyrosine phosphorylation regulated kinase 1B
			83	C9orf47	chromosome 9 open reading frame 47	62	IPMK	inositol polyphosphate multikinase	74	NAT16	N-acetyltransferase 16 (putative)
			83	CA7	carbonic anhydrase 7	62	CREB1	cAMP responsive element binding protein 1	74	MLX	MLX, MAX dimerization protein
			83	RALGPS1	Ral GEF with PH domain and SH3 binding motif 1	62	LY75-CD302	LY75-CD302 readthrough	74	WNT3A	Wnt family member 3A
			83	TRIM67	tripartite motif containing 67	62	TBC1D32	TBC1 domain family member 32	73	SSC4D	scavenger receptor cysteine rich family member with 4 domains
			83	ZBTB9	zinc finger and BTB domain containing 9	62	CYBB	cytochrome b-245 beta chain	73	OPA3	OPA3, outer mitochondrial membrane lipid metabolism regulator
			83	SNX15	sorting nexin 15	61	HOXA13	homeobox A13	73	SPOCK2	SPARC (osteonectin), cwcv and kazal like domains proteoglycan 2
			83	LDHA	lactate dehydrogenase A	61	FBXO3	F-box protein 3	73	LMF1	lipase maturation factor 1
			83	VCL	vinculin	61	SMIM13	small integral membrane protein 13	73	BSPRY	B-box and SPRY domain containing
			83	ERGIC1	endoplasmic reticulum-golgi intermediate compartment 1	61	SMC6	structural maintenance of chromosomes 6	73	PRKCQ	protein kinase C theta
			83	SLC37A3	solute carrier family 37 member 3	61	TRDN	triadin	73	MYMX	myomixer, myoblast fusion factor
			83	DNAJC16	DnaJ heat shock protein family (Hsp40) member C16	61	LAPTM5	lysosomal protein transmembrane 5	73	CCL22	C-C motif chemokine ligand 22
			83	TPD52	tumor protein D52	61	HDDC2	HD domain containing 2	73	B4GALNT1	beta-1,4-N-acetyl-galactosaminyltransferase 1
			83	AXL	AXL receptor tyrosine kinase	61	SCAMP1	secretory carrier membrane protein 1	73	CCDC33	coiled-coil domain containing 33
			83	SYNJ1	synaptojanin 1	61	DLG2	discs large MAGUK scaffold protein 2	73	PDCD1	programmed cell death 1
			82	ASB1	ankyrin repeat and SOCS box containing 1	61	DEPDC1B	DEP domain containing 1B	73	VENTX	VENT homeobox
			82	EPS15L1	epidermal growth factor receptor pathway substrate 15 like 1	61	TMEM168	transmembrane protein 168	73	OLFML2B	olfactomedin like 2B
			82	SLC27A4	solute carrier family 27 member 4	61	CLDN1	claudin 1	73	ADGRG6	adhesion G protein-coupled receptor G6
			82	XBP1	X-box binding protein 1	60	TMEM33	transmembrane protein 33	73	NUMBL	NUMB like, endocytic adaptor protein
			82	LILRA1	leukocyte immunoglobulin like receptor A1	60	HACD1	3-hydroxyacyl-CoA dehydratase 1	73	DVL1	dishevelled segment polarity protein 1
			82	MAP7D3	MAP7 domain containing 3	60	PRPF4B	pre-mRNA processing factor 4B	72	BICDL1	BICD family like cargo adaptor 1
			82	PGM1	phosphoglucomutase 1	60	SERPINB8	serpin family B member 8	72	YY1AP1	YY1 associated protein 1
			82	STAB2	stabilin 2	60	CDK17	cyclin dependent kinase 17	72	KRTAP5-9	keratin associated protein 5-9
			82	PEA15	proliferation and apoptosis adaptor protein 15	60	TENM1	teneurin transmembrane protein 1	72	PHF24	PHD finger protein 24
			82	SNX9	sorting nexin 9	60	MYO5A	myosin VA	72	KRTAP2-2	keratin associated protein 2-2
			81	ACSL1	acyl-CoA synthetase long chain family member 1	60	PCDH7	protocadherin 7	72	SCAMP5	secretory carrier membrane protein 5
			81	PLEKHH2	pleckstrin homology, MyTH4 and FERM domain containing H2	60	PUF60	poly(U) binding splicing factor 60	72	PRAF2	PRA1 domain family member 2
			81	NOTCH1	notch 1	59	TMEM155	transmembrane protein 155	72	PRX	periaxin
			81	ZDHHC16	zinc finger DHHC-type containing 16	59	PLEK	pleckstrin	72	SMG6	SMG6, nonsense mediated mRNA decay factor
			81	RAD9B	RAD9 checkpoint clamp component B	59	GPM6A	glycoprotein M6A	71	CDH19	cadherin 19
			81	FRMD5	FERM domain containing 5	59	SV2C	synaptic vesicle glycoprotein 2C	71	IDH2	isocitrate dehydrogenase (NADP(+)) 2, mitochondrial
			81	UHRF2	ubiquitin like with PHD and ring finger domains 2	59	FBXO34	F-box protein 34	71	KDM6B	lysine demethylase 6B
			81	ZMYND11	zinc finger MYND-type containing 11	59	GRM3	glutamate metabotropic receptor 3	71	CD276	CD276 molecule
			81	AGO4	argonaute RISC catalytic component 4	59	IKZF1	IKAROS family zinc finger 1	71	TAF1C	TATA-box binding protein associated factor, RNA polymerase I subunit C
			81	RGS17	regulator of G protein signaling 17	59	ATP11C	ATPase phospholipid transporting 11C	71	GSS	glutathione synthetase
			81	MAP2K1	mitogen-activated protein kinase kinase 1	59	PPP5D1	PPP5 tetratricopeptide repeat domain containing 1	71	ATP6V1E1	ATPase H+ transporting V1 subunit E1
			81	MLLT1	MLLT1, super elongation complex subunit	59	ZNF597	zinc finger protein 597	71	LYNX1	Ly6/neurotoxin 1
			81	TAF5	TATA-box binding protein associated factor 5	59	COBLL1	cordon-bleu WH2 repeat protein like 1	71	SP6	Sp6 transcription factor
			80	PPM1A	protein phosphatase, Mg2+/Mn2+ dependent 1A	58	IL6ST	interleukin 6 signal transducer	71	RELL2	RELT like 2
			80	ERC1	ELKS/RAB6-interacting/CAST family member 1	58	TMEM56	transmembrane protein 56	71	SLC4A3	solute carrier family 4 member 3
			80	TRANK1	tetratricopeptide repeat and ankyrin repeat containing 1	58	SLC35F1	solute carrier family 35 member F1	71	CD209	CD209 molecule
			80	METAP1	methionyl aminopeptidase 1	58	ARHGAP12	Rho GTPase activating protein 12	71	ERCC6L2	ERCC excision repair 6 like 2
			80	PPP1R10	protein phosphatase 1 regulatory subunit 10	58	PMS2	PMS1 homolog 2, mismatch repair system component	71	RPS6KA4	ribosomal protein S6 kinase A4
			80	ZNF16	zinc finger protein 16	57	ABI1	abl interactor 1	71	REN	renin
			80	PEG10	paternally expressed 10	57	AKAP6	A-kinase anchoring protein 6	71	CORO2B	coronin 2B
			80	RAB21	RAB21, member RAS oncogene family	57	MATN3	matrilin 3	71	AWAT1	acyl-CoA wax alcohol acyltransferase 1
			80	FAM219A	family with sequence similarity 219 member A	57	PSMA5	proteasome subunit alpha 5	71	CTDSP1	CTD small phosphatase 1
			80	KCNK3	potassium two pore domain channel subfamily K member 3	57	SYNCRIP	synaptotagmin binding cytoplasmic RNA interacting protein	70	SEPT6	septin 6
			80	CDC25A	cell division cycle 25A	57	GABRA4	gamma-aminobutyric acid type A receptor alpha4 subunit	70	LDB1	LIM domain binding 1
			80	SURF4	surfeit 4	57	FRRS1	ferric chelate reductase 1	70	GNA12	G protein subunit alpha 12
			80	SUCO	SUN domain containing ossification factor	57	CLOCK	clock circadian regulator	70	CDPF1	cysteine rich DPF motif domain containing 1
			80	JADE2	jade family PHD finger 2	57	MYSM1	Myb like, SWIRM and MPN domains 1	70	FKRP	fukutin related protein
			80	CDH9	cadherin 9	57	FAM135B	family with sequence similarity 135 member B	70	SHANK3	SH3 and multiple ankyrin repeat domains 3
			80	SLC6A17	solute carrier family 6 member 17	57	SMARCD2	SWI/SNF related, matrix associated, actin dependent regulator of chromatin, subfamily d, member 2	70	TMEM229B	transmembrane protein 229B
			80	RDH11	retinol dehydrogenase 11	57	ATM	ATM serine/threonine kinase	70	TMEM183A	transmembrane protein 183A
			80	TMEM200B	transmembrane protein 200B	56	KCTD1	potassium channel tetramerization domain containing 1	70	COL4A6	collagen type IV alpha 6 chain
			80	DMAC2L	distal membrane arm assembly complex 2 like	56	PCDH11X	protocadherin 11 X-linked	70	MYO1D	myosin ID
			79	H6PD	hexose-6-phosphate dehydrogenase/glucose 1-dehydrogenase	56	TBC1D15	TBC1 domain family member 15	70	LGI3	leucine rich repeat LGI family member 3
			79	PLCB1	phospholipase C beta 1	56	TMEM267	transmembrane protein 267	70	DAB2IP	DAB2 interacting protein
			79	SDR9C7	short chain dehydrogenase/reductase family 9C member 7	56	ZNF417	zinc finger protein 417	70	CLEC7A	C-type lectin domain containing 7A
			79	ESYT3	extended synaptotagmin 3	56	C8orf86	chromosome 8 open reading frame 86	70	HSPA1L	heat shock protein family A (Hsp70) member 1 like
			79	BAZ2A	bromodomain adjacent to zinc finger domain 2A	56	ADCYAP1	adenylate cyclase activating polypeptide 1	70	SCN7A	sodium voltage-gated channel alpha subunit 7
			79	CAPN6	calpain 6	56	ANGPTL5	angiopoietin like 5	70	METTL27	methyltransferase like 27
			79	NSD1	nuclear receptor binding SET domain protein 1	56	F13A1	coagulation factor XIII A chain	69	RLIM	ring finger protein, LIM domain interacting
			79	NCDN	neurochondrin	55	MTPAP	mitochondrial poly(A) polymerase	69	KCNAB2	potassium voltage-gated channel subfamily A regulatory beta subunit 2
			79	PAX5	paired box 5	55	KAT6A	lysine acetyltransferase 6A	69	EIF4A1	eukaryotic translation initiation factor 4A1
			79	ABCD1	ATP binding cassette subfamily D member 1	55	ABCC9	ATP binding cassette subfamily C member 9	69	TYRO3	TYRO3 protein tyrosine kinase
			79	TPD52L3	TPD52 like 3	55	TTC29	tetratricopeptide repeat domain 29	69	SLC4A2	solute carrier family 4 member 2
			79	VWA5B2	von Willebrand factor A domain containing 5B2	55	INO80D	INO80 complex subunit D	69	GOLGA4	golgin A4
			79	PRKD1	protein kinase D1	55	SENP6	SUMO specific peptidase 6	69	ITGA5	integrin subunit alpha 5
			79	TM9SF3	transmembrane 9 superfamily member 3	55	HHAT	hedgehog acyltransferase	69	USF2	upstream transcription factor 2, c-fos interacting
			79	USP31	ubiquitin specific peptidase 31	55	HEATR5B	HEAT repeat containing 5B	69	SMOX	spermine oxidase
			79	ZCCHC17	zinc finger CCHC-type containing 17	55	HBS1L	HBS1 like translational GTPase	69	KLC2	kinesin light chain 2
			79	EPN2	epsin 2	54	ANKRD50	ankyrin repeat domain 50	69	THBS3	thrombospondin 3
			79	MMAB	metabolism of cobalamin associated B	54	NUFIP2	nuclear FMR1 interacting protein 2	69	TRPM2	transient receptor potential cation channel subfamily M member 2
			78	ZHX2	zinc fingers and homeoboxes 2	54	CTSS	cathepsin S	69	MMP14	matrix metallopeptidase 14
			78	THSD4	thrombospondin type 1 domain containing 4	54	EIF2S1	eukaryotic translation initiation factor 2 subunit alpha	68	SSNA1	SS nuclear autoantigen 1
			78	JMJD1C	jumonji domain containing 1C	54	XIAP	X-linked inhibitor of apoptosis	68	CLTB	clathrin light chain B
			78	ALG13	ALG13, UDP-N-acetylglucosaminyltransferase subunit	54	CTNNA1	catenin alpha 1	68	IQSEC1	IQ motif and Sec7 domain 1
			78	ANP32A	acidic nuclear phosphoprotein 32 family member A	54	ARID1A	AT-rich interaction domain 1A	68	PAK3	p21 (RAC1) activated kinase 3
			78	ARHGEF33	Rho guanine nucleotide exchange factor 33	54	DCC	DCC netrin 1 receptor	68	SELL	selectin L
			78	WIPI2	WD repeat domain, phosphoinositide interacting 2	54	RBM26	RNA binding motif protein 26	68	SLFNL1	schlafen like 1
			78	DDX17	DEAD-box helicase 17	54	USP10	ubiquitin specific peptidase 10	68	IMP4	IMP4, U3 small nucleolar ribonucleoprotein
			78	MSTN	myostatin	54	MTREX	Mtr4 exosome RNA helicase	68	H6PD	hexose-6-phosphate dehydrogenase/glucose 1-dehydrogenase
			78	ASPHD2	aspartate beta-hydroxylase domain containing 2	54	RSBN1	round spermatid basic protein 1	68	DIDO1	death inducer-obliterator 1
			78	COL26A1	collagen type XXVI alpha 1 chain	54	MED23	mediator complex subunit 23	68	MKNK2	MAP kinase interacting serine/threonine kinase 2
			78	ELL2	elongation factor for RNA polymerase II 2	54	F2RL2	coagulation factor II thrombin receptor like 2	68	CIC	capicua transcriptional repressor
			78	AKAP6	A-kinase anchoring protein 6	54	NTNG1	netrin G1	68	SLC17A4	solute carrier family 17 member 4
			78	CTDSP2	CTD small phosphatase 2	54	TRAM1	translocation associated membrane protein 1	68	ATCAY	ATCAY, caytaxin
			78	BTBD11	BTB domain containing 11	53	PPP2R5D	protein phosphatase 2 regulatory subunit B'delta	68	MGAT3	mannosyl (beta-1,4-)-glycoprotein beta-1,4-N-acetylglucosaminyltransferase
			78	RTL8A	retrotransposon Gag like 8A	53	MTF2	metal response element binding transcription factor 2	68	HEMK1	HemK methyltransferase family member 1
			77	PROX1	prospero homeobox 1	53	TUT4	terminal uridylyl transferase 4	68	GCM1	glial cells missing transcription factor 1
			77	CA10	carbonic anhydrase 10	53	B3GLCT	beta 3-glucosyltransferase	68	PDPK1	3-phosphoinositide dependent protein kinase 1
			77	NR4A2	nuclear receptor subfamily 4 group A member 2	53	PTGER4	prostaglandin E receptor 4	68	YPEL4	yippee like 4
			77	COL5A2	collagen type V alpha 2 chain	53	PURB	purine rich element binding protein B	68	OSCAR	osteoclast associated, immunoglobulin-like receptor
			77	PPP2R5A	protein phosphatase 2 regulatory subunit B'alpha	53	CLVS2	clavesin 2	68	CINP	cyclin dependent kinase 2 interacting protein
			77	ORAI3	ORAI calcium release-activated calcium modulator 3	53	DCLK1	doublecortin like kinase 1	68	UBA52	ubiquitin A-52 residue ribosomal protein fusion product 1
			77	ISY1	ISY1 splicing factor homolog	53	SLITRK3	SLIT and NTRK like family member 3	68	ANPEP	alanyl aminopeptidase, membrane
			77	SSX5	SSX family member 5	53	DCAF10	DDB1 and CUL4 associated factor 10	68	SYDE2	synapse defective Rho GTPase homolog 2
			77	ZNF282	zinc finger protein 282	53	KCNAB3	potassium voltage-gated channel subfamily A regulatory beta subunit 3	67	CC2D1A	coiled-coil and C2 domain containing 1A
			77	IRAK2	interleukin 1 receptor associated kinase 2	53	MYOZ2	myozenin 2	67	MLLT1	MLLT1, super elongation complex subunit
			77	CDH4	cadherin 4	53	RBBP8	RB binding protein 8, endonuclease	67	PRR35	proline rich 35
			77	MYRIP	myosin VIIA and Rab interacting protein	53	NPL	N-acetylneuraminate pyruvate lyase	67	PDGFRB	platelet derived growth factor receptor beta
			77	CAMK4	calcium/calmodulin dependent protein kinase IV	53	MTRNR2L1	MT-RNR2 like 1	67	EGFR	epidermal growth factor receptor
			77	ADAM10	ADAM metallopeptidase domain 10	53	GPI	glucose-6-phosphate isomerase	67	ACACA	acetyl-CoA carboxylase alpha
			77	SGTA	small glutamine rich tetratricopeptide repeat containing alpha	52	ZNF268	zinc finger protein 268	67	IMPDH1	inosine monophosphate dehydrogenase 1
			77	PTPN4	protein tyrosine phosphatase, non-receptor type 4	52	C14orf28	chromosome 14 open reading frame 28	67	SLC38A3	solute carrier family 38 member 3
			77	ALDOA	aldolase, fructose-bisphosphate A	52	ELMOD2	ELMO domain containing 2	67	CD44	CD44 molecule (Indian blood group)
			76	EPHA4	EPH receptor A4	52	DNAJB14	DnaJ heat shock protein family (Hsp40) member B14	67	SNPH	syntaphilin
			76	FAM107A	family with sequence similarity 107 member A	52	PCNX4	pecanex 4	67	TFEB	transcription factor EB
			76	DGKH	diacylglycerol kinase eta	52	MPP6	membrane palmitoylated protein 6	67	BBS5	Bardet-Biedl syndrome 5
			76	ADGRG2	adhesion G protein-coupled receptor G2	52	ZNF587	zinc finger protein 587	67	CDH5	cadherin 5
			76	SVOP	SV2 related protein	52	MARCH4	membrane associated ring-CH-type finger 4	67	PRKACA	protein kinase cAMP-activated catalytic subunit alpha
			76	ATG5	autophagy related 5	52	FZD3	frizzled class receptor 3	67	BHMG1	basic helix-loop-helix and HMG-box containing 1
			76	KCNA2	potassium voltage-gated channel subfamily A member 2	52	GCOM1	GRINL1A complex locus 1	67	UBE2L3	ubiquitin conjugating enzyme E2 L3
			76	TMEM79	transmembrane protein 79	52	DCP2	decapping mRNA 2	67	OTUB2	OTU deubiquitinase, ubiquitin aldehyde binding 2
			76	SNX12	sorting nexin 12	52	POLR2M	RNA polymerase II subunit M	67	GNAI2	G protein subunit alpha i2
			76	CHM	CHM, Rab escort protein 1	52	ZNF71	zinc finger protein 71	67	DLK1	delta like non-canonical Notch ligand 1
			76	TBCK	TBC1 domain containing kinase	52	C5orf24	chromosome 5 open reading frame 24	67	CHST3	carbohydrate sulfotransferase 3
			76	SIRT1	sirtuin 1	52	MRAS	muscle RAS oncogene homolog	67	PTK2B	protein tyrosine kinase 2 beta
			76	PIP5K1A	phosphatidylinositol-4-phosphate 5-kinase type 1 alpha	52	DDHD1	DDHD domain containing 1	66	JAG2	jagged 2
			76	JCAD	junctional cadherin 5 associated	52	NLGN4Y	neuroligin 4 Y-linked	66	EFR3B	EFR3 homolog B
			76	TNFSF14	TNF superfamily member 14	52	PLCL1	phospholipase C like 1 (inactive)	66	NCKIPSD	NCK interacting protein with SH3 domain
			76	ATG4B	autophagy related 4B cysteine peptidase	52	NLGN4X	neuroligin 4 X-linked	66	AGAP1	ArfGAP with GTPase domain, ankyrin repeat and PH domain 1
			75	PLPP5	phospholipid phosphatase 5	51	CHAC2	ChaC cation transport regulator homolog 2	66	UBR2	ubiquitin protein ligase E3 component n-recognin 2
			75	MCFD2	multiple coagulation factor deficiency 2	51	HINT3	histidine triad nucleotide binding protein 3	66	LIMK2	LIM domain kinase 2
			75	ARID4A	AT-rich interaction domain 4A	51	GAREM1	GRB2 associated regulator of MAPK1 subtype 1	66	ZNF177	zinc finger protein 177
			75	LIMD2	LIM domain containing 2	51	TMEM246	transmembrane protein 246	66	CDKN1A	cyclin dependent kinase inhibitor 1A
			75	FAM120AOS	family with sequence similarity 120A opposite strand	51	G2E3	G2/M-phase specific E3 ubiquitin protein ligase	66	CDC20B	cell division cycle 20B
			75	SLC2A4RG	SLC2A4 regulator	51	ZC3H12B	zinc finger CCCH-type containing 12B	66	ZNF559-ZNF177	ZNF559-ZNF177 readthrough
			75	DCX	doublecortin	51	ZNF41	zinc finger protein 41	66	IL17A	interleukin 17A
			75	PEAK1	pseudopodium enriched atypical kinase 1	51	CNTLN	centlein	66	PPARD	peroxisome proliferator activated receptor delta
			75	FAT4	FAT atypical cadherin 4	51	LRPPRC	leucine rich pentatricopeptide repeat containing	66	NGF	nerve growth factor
			75	SGSM2	small G protein signaling modulator 2	51	ZNF77	zinc finger protein 77	66	RAP2B	RAP2B, member of RAS oncogene family
			75	ACE	angiotensin I converting enzyme	51	KLF12	Kruppel like factor 12	66	GRHL2	grainyhead like transcription factor 2
			75	YTHDC1	YTH domain containing 1	51	ALDH1A3	aldehyde dehydrogenase 1 family member A3	66	NGFR	nerve growth factor receptor
			75	SYNC	syncoilin, intermediate filament protein	51	GSK3B	glycogen synthase kinase 3 beta	66	KAAG1	kidney associated antigen 1
			75	NDST1	N-deacetylase and N-sulfotransferase 1	50	ZNF106	zinc finger protein 106	66	PEX26	peroxisomal biogenesis factor 26
			75	GAS1	growth arrest specific 1	50	SLC8A1	solute carrier family 8 member A1	66	RTP1	receptor transporter protein 1
			75	ALCAM	activated leukocyte cell adhesion molecule	50	AP1S2	adaptor related protein complex 1 subunit sigma 2	66	RAB6B	RAB6B, member RAS oncogene family
			75	SIDT1	SID1 transmembrane family member 1	50	INSIG1	insulin induced gene 1	65	ICOSLG	inducible T cell costimulator ligand
			75	TNRC6B	trinucleotide repeat containing 6B	50	CD1C	CD1c molecule	65	CNBP	CCHC-type zinc finger nucleic acid binding protein
			75	SOCS7	suppressor of cytokine signaling 7	50	CD34	CD34 molecule	65	RASAL2	RAS protein activator like 2
			75	PIP4P2	phosphatidylinositol-4,5-bisphosphate 4-phosphatase 2	50	IL1A	interleukin 1 alpha	65	F8A1	coagulation factor VIII associated 1
			74	CD47	CD47 molecule	50	ACVR1C	activin A receptor type 1C	65	RAB5B	RAB5B, member RAS oncogene family
			74	USF1	upstream transcription factor 1	50	AMOT	angiomotin	65	ADAMTS10	ADAM metallopeptidase with thrombospondin type 1 motif 10
			74	LRRC40	leucine rich repeat containing 40	50	CFAP221	cilia and flagella associated protein 221	65	CENPP	centromere protein P
			74	AMER2	APC membrane recruitment protein 2	50	PTPN9	protein tyrosine phosphatase, non-receptor type 9	65	PLBD2	phospholipase B domain containing 2
			74	CNTN2	contactin 2	50	BTBD7	BTB domain containing 7	65	SLC43A2	solute carrier family 43 member 2
			74	SPICE1	spindle and centriole associated protein 1	50	COX11	cytochrome c oxidase copper chaperone COX11	65	ZBTB46	zinc finger and BTB domain containing 46
			74	OR2H1	olfactory receptor family 2 subfamily H member 1				65	CDSN	corneodesmosin
			74	SNX17	sorting nexin 17				64	INKA2	inka box actin regulator 2
			74	MYB	MYB proto-oncogene, transcription factor				64	CACTIN	cactin, spliceosome C complex subunit
			74	LELP1	late cornified envelope like proline rich 1				64	ATG13	autophagy related 13
			74	VAT1	vesicle amine transport 1				64	MAFF	MAF bZIP transcription factor F
			74	KIAA0825	KIAA0825				64	SAP30BP	SAP30 binding protein
			73	TFCP2L1	transcription factor CP2 like 1				64	KCTD15	potassium channel tetramerization domain containing 15
			73	CCN5	cellular communication network factor 5				64	CHRND	cholinergic receptor nicotinic delta subunit
			73	WSCD2	WSC domain containing 2				64	MN1	MN1 proto-oncogene, transcriptional regulator
			73	DMWD	DM1 locus, WD repeat containing				64	CCDC68	coiled-coil domain containing 68
			73	IQGAP3	IQ motif containing GTPase activating protein 3				64	WNT3	Wnt family member 3
			73	ERLIN1	ER lipid raft associated 1				64	NPM2	nucleophosmin/nucleoplasmin 2
			73	HK1	hexokinase 1				64	ANP32A	acidic nuclear phosphoprotein 32 family member A
			73	TP53INP2	tumor protein p53 inducible nuclear protein 2				64	NMNAT2	nicotinamide nucleotide adenylyltransferase 2
			73	LIN28B	lin-28 homolog B				64	FOXM1	forkhead box M1
			73	SLC35G2	solute carrier family 35 member G2				64	PAX9	paired box 9
			73	CORO1C	coronin 1C				64	R3HDM4	R3H domain containing 4
			73	NFE2L1	nuclear factor, erythroid 2 like 1				64	SEMA4F	ssemaphorin 4F
			73	SYT9	synaptotagmin 9				64	LMNB2	lamin B2
			72	AP4B1	adaptor related protein complex 4 subunit beta 1				64	ABCF2	ATP binding cassette subfamily F member 2
			72	FOXN3	forkhead box N3				64	DYRK1A	dual specificity tyrosine phosphorylation regulated kinase 1A
			72	TMCC3	transmembrane and coiled-coil domain family 3				64	DISP3	dispatched RND transporter family member 3
			72	ZNF641	zinc finger protein 641				64	SPATA2	spermatogenesis associated 2
			72	SAMD12	sterile alpha motif domain containing 12				64	PPAN-P2RY11	PPAN-P2RY11 readthrough
			72	HS2ST1	heparan sulfate 2-O-sulfotransferase 1				63	BGN	biglycan
			72	NISCH	nischarin				63	S1PR1	sphingosine-1-phosphate receptor 1
			72	KCNH7	potassium voltage-gated channel subfamily H member 7				63	SHANK2	SH3 and multiple ankyrin repeat domains 2
			72	PPP1R14D	protein phosphatase 1 regulatory inhibitor subunit 14D				63	WASF2	WAS protein family member 2
			72	ZDHHC23	zinc finger DHHC-type containing 23				63	STX2	syntaxin 2
			72	SF3B3	splicing factor 3b subunit 3				63	MRAS	muscle RAS oncogene homolog
			72	C8orf37	chromosome 8 open reading frame 37				63	N4BP3	NEDD4 binding protein 3
			72	C14orf132	chromosome 14 open reading frame 132				63	DDIT4	DNA damage inducible transcript 4
			72	OLFML1	olfactomedin like 1				63	NTN1	netrin 1
			72	CDS2	CDP-diacylglycerol synthase 2				63	CDC42	cell division cycle 42
			72	KY	kyphoscoliosis peptidase				63	SLC48A1	solute carrier family 48 member 1
			71	UBL4A	ubiquitin like 4A				63	DGKE	diacylglycerol kinase epsilon
			71	EME1	essential meiotic structure-specific endonuclease 1				63	PKIA	cAMP-dependent protein kinase inhibitor alpha
			71	ULBP2	UL16 binding protein 2				63	LATS1	large tumor suppressor kinase 1
			71	SMAD4	SMAD family member 4				63	EGFL7	EGF like domain multiple 7
			71	OXSR1	oxidative stress responsive kinase 1				63	EVA1C	eva-1 homolog C
			71	C3orf70	chromosome 3 open reading frame 70				63	RPRM	reprimo, TP53 dependent G2 arrest mediator homolog
			71	SLCO2A1	solute carrier organic anion transporter family member 2A1				62	TMEM187	transmembrane protein 187
			71	RALGPS2	Ral GEF with PH domain and SH3 binding motif 2				62	SERPINB12	serpin family B member 12
			71	LZTS3	leucine zipper tumor suppressor family member 3				62	INO80D	INO80 complex subunit D
			71	PRKAG1	protein kinase AMP-activated non-catalytic subunit gamma 1				62	SRMS	src-related kinase lacking C-terminal regulatory tyrosine and N-terminal myristylation sites
			71	NOL10	nucleolar protein 10				62	MYBL2	MYB proto-oncogene like 2
			71	MSL2	MSL complex subunit 2				62	SCN1A	sodium voltage-gated channel alpha subunit 1
			71	FRK	fyn related Src family tyrosine kinase				62	TSPAN18	tetraspanin 18
			71	MARCH8	membrane associated ring-CH-type finger 8				62	BMP8B	bone morphogenetic protein 8b
			71	CPEB3	cytoplasmic polyadenylation element binding protein 3				62	ABCD1	ATP binding cassette subfamily D member 1
			71	RIMS3	regulating synaptic membrane exocytosis 3				62	SPRED3	sprouty related EVH1 domain containing 3
			71	AP1S2	adaptor related protein complex 1 subunit sigma 2				62	SYNGAP1	synaptic Ras GTPase activating protein 1
			71	PRDM11	PR/SET domain 11				62	ASB2	ankyrin repeat and SOCS box containing 2
			71	C16orf58	chromosome 16 open reading frame 58				62	PRICKLE3	prickle planar cell polarity protein 3
			71	MRPL10	mitochondrial ribosomal protein L10				62	MCRIP1	MAPK regulated corepressor interacting protein 1
			71	CASP2	caspase 2				62	TECR	trans-2,3-enoyl-CoA reductase
			71	SEMA4F	ssemaphorin 4F				62	THY1	Thy-1 cell surface antigen
			71	ATP6V0B	ATPase H+ transporting V0 subunit b				62	RNF187	ring finger protein 187
			70	TGFBRAP1	transforming growth factor beta receptor associated protein 1				62	TMEM173	transmembrane protein 173
			70	NAPEPLD	N-acyl phosphatidylethanolamine phospholipase D				62	PCIF1	PDX1 C-terminal inhibiting factor 1
			70	ACVR2B	activin A receptor type 2B				62	KRT77	keratin 77
			70	ARHGDIB	Rho GDP dissociation inhibitor beta				61	MSTN	myostatin
			70	GINS3	GINS complex subunit 3				61	MORC2	MORC family CW-type zinc finger 2
			70	RAB43	RAB43, member RAS oncogene family				61	DVL3	dishevelled segment polarity protein 3
			70	TUBGCP3	tubulin gamma complex associated protein 3				61	IER5L	immediate early response 5 like
			70	DUOXA1	dual oxidase maturation factor 1				61	STUM	stum, mechanosensory transduction mediator homolog
			70	SEMA4C	semaphorin 4C				61	IRF2BP1	interferon regulatory factor 2 binding protein 1
			70	STX1A	syntaxin 1A				61	KAT6A	lysine acetyltransferase 6A
			70	ROCK1	Rho associated coiled-coil containing protein kinase 1				61	FMR1NB	FMR1 neighbor
			70	TMEM250	transmembrane protein 250				61	CACNA2D2	calcium voltage-gated channel auxiliary subunit alpha2delta 2
			70	KMT5B	lysine methyltransferase 5B				61	PLEKHG4B	pleckstrin homology and RhoGEF domain containing G4B
			70	ISY1-RAB43	ISY1-RAB43 readthrough				61	MFGE8	milk fat globule-EGF factor 8 protein
			70	MCTP1	multiple C2 and transmembrane domain containing 1				61	PCBP3	poly(rC) binding protein 3
			70	PRKCB	protein kinase C beta				61	CCNF	cyclin F
			70	S1PR2	sphingosine-1-phosphate receptor 2				61	MLEC	malectin
			70	PPDPFL	pancreatic progenitor cell differentiation and proliferation factor like				61	REXO1	RNA exonuclease 1 homolog
			69	KALRN	kalirin RhoGEF kinase				61	EPHB3	EPH receptor B3
			69	ENAM	enamelin				61	SRF	serum response factor
			69	CXCL10	C-X-C motif chemokine ligand 10				61	TRIM14	tripartite motif containing 14
			69	PDCD4	programmed cell death 4				61	MPV17	mitochondrial inner membrane protein MPV17
			69	BCL11B	BCL11B, BAF complex component				61	SRC	SRC proto-oncogene, non-receptor tyrosine kinase
			69	MED8	mediator complex subunit 8				61	PITPNM2	phosphatidylinositol transfer protein membrane associated 2
			69	PER2	period circadian regulator 2				61	SLC5A6	solute carrier family 5 member 6
			69	LRRC46	leucine rich repeat containing 46				61	ZFPL1	zinc finger protein like 1
			69	ADRA1D	adrenoceptor alpha 1D				60	CTNND2	catenin delta 2
			69	CNTNAP2	contactin associated protein like 2				60	MARK2	microtubule affinity regulating kinase 2
			68	EDAR	ectodysplasin A receptor				60	RASL10B	RAS like family 10 member B
			68	PTPN2	protein tyrosine phosphatase, non-receptor type 2				60	CECR2	CECR2, histone acetyl-lysine reader
			68	PSMD5	proteasome 26S subunit, non-ATPase 5				60	GVQW3	GVQW motif containing 3
			68	PEX5L	peroxisomal biogenesis factor 5 like				60	ARHGDIA	Rho GDP dissociation inhibitor alpha
			68	ETV6	ETS variant 6				60	STRIP2	striatin interacting protein 2
			68	TMEM173	transmembrane protein 173				60	CCDC85C	coiled-coil domain containing 85C
			68	VPS37B	VPS37B, ESCRT-I subunit				60	TRIM65	tripartite motif containing 65
			68	RUFY2	RUN and FYVE domain containing 2				60	TP73	tumor protein p73
			68	SCML2	Scm polycomb group protein like 2				60	GABRR2	gamma-aminobutyric acid type A receptor rho2 subunit
			68	CHD1	chromodomain helicase DNA binding protein 1				60	CPLX2	complexin 2
			68	IRGQ	immunity related GTPase Q				60	SDK1	sidekick cell adhesion molecule 1
			68	CSF1R	colony stimulating factor 1 receptor				60	B3GNT7	UDP-GlcNAc:betaGal beta-1,3-N-acetylglucosaminyltransferase 7
			68	AK4	adenylate kinase 4				60	GDF11	growth differentiation factor 11
			68	NAT8L	N-acetyltransferase 8 like				60	HOXB9	homeobox B9
			68	PTPRM	protein tyrosine phosphatase, receptor type M				60	RCC1L	RCC1 like
			68	VPS4A	vacuolar protein sorting 4 homolog A				60	APOOL	apolipoprotein O like
			68	UBN2	ubinuclein 2				60	ELN	elastin
			68	COL4A4	collagen type IV alpha 4 chain				59	GPC6	glypican 6
			68	MPV17L2	MPV17 mitochondrial inner membrane protein like 2				59	TANC2	tetratricopeptide repeat, ankyrin repeat and coiled-coil containing 2
			67	RNF38	ring finger protein 38				59	CLCN7	chloride voltage-gated channel 7
			67	P2RY14	purinergic receptor P2Y14				59	ARRB2	arrestin beta 2
			67	CPSF6	cleavage and polyadenylation specific factor 6				59	SP8	Sp8 transcription factor
			67	AFF4	AF4/FMR2 family member 4				59	FIGNL2	fidgetin like 2
			67	PDE4B	phosphodiesterase 4B				59	WDR5	WD repeat domain 5
			67	LRRTM2	leucine rich repeat transmembrane neuronal 2				59	THEM4	thioesterase superfamily member 4
			67	PKIA	cAMP-dependent protein kinase inhibitor alpha				59	PDK2	pyruvate dehydrogenase kinase 2
			67	BTBD18	BTB domain containing 18				59	ABR	ABR, RhoGEF and GTPase activating protein
			67	FUCA2	alpha-L-fucosidase 2				59	NUDC	nuclear distribution C, dynein complex regulator
			67	LNPK	lunapark, ER junction formation factor				59	ATP11B	ATPase phospholipid transporting 11B (putative)
			67	ATXN1L	ataxin 1 like				59	TMEM189	transmembrane protein 189
			67	MOAP1	modulator of apoptosis 1				59	ASB16	ankyrin repeat and SOCS box containing 16
			66	RHOBTB3	Rho related BTB domain containing 3				59	HSPA12A	heat shock protein family A (Hsp70) member 12A
			66	ATXN7	ataxin 7				59	HTT	huntingtin
			66	SLC25A35	solute carrier family 25 member 35				59	DIXDC1	DIX domain containing 1
			66	SCN2A	sodium voltage-gated channel alpha subunit 2				59	SLC44A2	solute carrier family 44 member 2
			66	GRM7	glutamate metabotropic receptor 7				59	TPCN1	two pore segment channel 1
			66	SLC6A1	solute carrier family 6 member 1				59	PSME3	proteasome activator subunit 3
			66	SLC2A8	solute carrier family 2 member 8				59	SLC23A2	solute carrier family 23 member 2
			66	RNF44	ring finger protein 44				59	CACNG3	calcium voltage-gated channel auxiliary subunit gamma 3
			66	TMEM72	transmembrane protein 72				59	EPHB4	EPH receptor B4
			66	EIF2S2	eukaryotic translation initiation factor 2 subunit beta				58	XBP1	X-box binding protein 1
			66	RORA	RAR related orphan receptor A				58	CAPN15	calpain 15
			66	MAPT	microtubule associated protein tau				58	NAGPA	N-acetylglucosamine-1-phosphodiester alpha-N-acetylglucosaminidase
			66	POU2F1	POU class 2 homeobox 1				58	BACH2	BTB domain and CNC homolog 2
			66	KCNA6	potassium voltage-gated channel subfamily A member 6				58	ST8SIA2	ST8 alpha-N-acetyl-neuraminide alpha-2,8-sialyltransferase 2
			65	KRI1	KRI1 homolog				58	CEND1	cell cycle exit and neuronal differentiation 1
			65	RNASEL	ribonuclease L				58	PIP5K1C	phosphatidylinositol-4-phosphate 5-kinase type 1 gamma
			65	RNF144B	ring finger protein 144B				58	PYCR2	pyrroline-5-carboxylate reductase 2
			65	DNM3	dynamin 3				58	SLC9A1	solute carrier family 9 member A1
			65	PXDC1	PX domain containing 1				58	MAVS	mitochondrial antiviral signaling protein
			65	TMEM104	transmembrane protein 104				58	AATK	apoptosis associated tyrosine kinase
			65	KIAA1210	KIAA1210				58	SLC8A3	solute carrier family 8 member A3
			65	TMEM59L	transmembrane protein 59 like				58	SPIN1	spindlin 1
			65	RNF128	ring finger protein 128, E3 ubiquitin protein ligase				58	TMBIM6	transmembrane BAX inhibitor motif containing 6
			65	ARPP19	cAMP regulated phosphoprotein 19				58	BAHCC1	BAH domain and coiled-coil containing 1
			65	TAL2	TAL bHLH transcription factor 2				58	TMEM201	transmembrane protein 201
			65	MAGT1	magnesium transporter 1				58	IL24	interleukin 24
			64	ILDR2	immunoglobulin like domain containing receptor 2				58	HID1	HID1 domain containing
			64	MRPL52	mitochondrial ribosomal protein L52				58	HNRNPUL1	heterogeneous nuclear ribonucleoprotein U like 1
			64	CLIC5	chloride intracellular channel 5				58	IRF1	interferon regulatory factor 1
			64	GAB1	GRB2 associated binding protein 1				57	INO80	INO80 complex subunit
			64	USP54	ubiquitin specific peptidase 54				57	KCNC1	potassium voltage-gated channel subfamily C member 1
			64	SCN1A	sodium voltage-gated channel alpha subunit 1				57	TNIK	TRAF2 and NCK interacting kinase
			64	TEX264	testis expressed 264				57	CD1C	CD1c molecule
			64	SYT4	synaptotagmin 4				57	ESRRB	estrogen related receptor beta
			64	SMPD1	sphingomyelin phosphodiesterase 1				57	ARFGAP2	ADP ribosylation factor GTPase activating protein 2
			64	CNTNAP1	contactin associated protein 1				57	CSF1	colony stimulating factor 1
			64	KMT2D	lysine methyltransferase 2D				57	FKBP4	FKBP prolyl isomerase 4
			64	EVI5L	ecotropic viral integration site 5 like				57	AMER3	APC membrane recruitment protein 3
			64	POU3F3	POU class 3 homeobox 3				57	METTL21A	methyltransferase like 21A
			64	ANHX	anomalous homeobox				57	CASP2	caspase 2
			64	SPRED1	sprouty related EVH1 domain containing 1				57	ADRA1B	adrenoceptor alpha 1B
			64	CNTN3	contactin 3				57	MED10	mediator complex subunit 10
			64	YY1	YY1 transcription factor				57	CLIP2	CAP-Gly domain containing linker protein 2
			64	GATA3	GATA binding protein 3				57	SYNGR3	synaptogyrin 3
			64	CCDC85A	coiled-coil domain containing 85A				57	ZBTB4	zinc finger and BTB domain containing 4
			63	MYNN	myoneurin				57	CREBZF	CREB/ATF bZIP transcription factor
			63	ZC3H4	zinc finger CCCH-type containing 4				57	SSX2B	SSX family member 2B
			63	FOSL1	FOS like 1, AP-1 transcription factor subunit				57	KLF1	Kruppel like factor 1
			63	CDKL2	cyclin dependent kinase like 2				57	FAM189A1	family with sequence similarity 189 member A1
			63	RTN4	reticulon 4				57	ACADS	acyl-CoA dehydrogenase short chain
			63	GBP5	guanylate binding protein 5				57	FRMPD3	FERM and PDZ domain containing 3
			63	PALM2	paralemmin 2				57	TSPYL2	TSPY like 2
			63	PRKCQ	protein kinase C theta				57	SSX2	SSX family member 2
			63	ZNF844	zinc finger protein 844				56	PER1	period circadian regulator 1
			63	CBFB	core-binding factor subunit beta				56	LOC390877	adenylate kinase isoenzyme 1-like
			63	STRAP	serine/threonine kinase receptor associated protein				56	TRIM11	tripartite motif containing 11
			63	CNOT6L	CCR4-NOT transcription complex subunit 6 like				56	CETN1	centrin 1
			63	RANBP10	RAN binding protein 10				56	SEZ6L2	seizure related 6 homolog like 2
			63	MTMR4	myotubularin related protein 4				56	ARHGAP4	Rho GTPase activating protein 4
			63	GPR12	G protein-coupled receptor 12				56	TFDP2	transcription factor Dp-2
			63	SH3PXD2A	SH3 and PX domains 2A				56	ZDHHC6	zinc finger DHHC-type containing 6
			62	DGAT1	diacylglycerol O-acyltransferase 1				56	WIPF2	WAS/WASL interacting protein family member 2
			62	MYRF	myelin regulatory factor				56	GAB4	GRB2 associated binding protein family member 4
			62	PRR11	proline rich 11				56	PBX2	PBX homeobox 2
			62	CHMP7	charged multivesicular body protein 7				56	BCAN	brevican
			62	ITCH	itchy E3 ubiquitin protein ligase				56	ASPH	aspartate beta-hydroxylase
			62	GYPE	glycophorin E (MNS blood group)				56	ZNF704	zinc finger protein 704
			62	PPM1L	protein phosphatase, Mg2+/Mn2+ dependent 1L				56	MPP1	membrane palmitoylated protein 1
			62	IL21R	interleukin 21 receptor				56	ST8SIA3	ST8 alpha-N-acetyl-neuraminide alpha-2,8-sialyltransferase 3
			62	CALCB	calcitonin related polypeptide beta				56	NOS1AP	nitric oxide synthase 1 adaptor protein
			62	UCK2	uridine-cytidine kinase 2				56	DTNA	dystrobrevin alpha
			62	EMC1	ER membrane protein complex subunit 1				56	C9orf62	chromosome 9 open reading frame 62
			62	HERC6	HECT and RLD domain containing E3 ubiquitin protein ligase family member 6				56	ARID1A	AT-rich interaction domain 1A
			62	BCL2	BCL2, apoptosis regulator				56	EMP2	epithelial membrane protein 2
			62	FBXO10	F-box protein 10				55	MTR	5-methyltetrahydrofolate-homocysteine methyltransferase
			62	BCL6	BCL6, transcription repressor				55	PA2G4	proliferation-associated 2G4
			62	LOXL3	lysyl oxidase like 3				55	PVALB	parvalbumin
			62	RETREG1	reticulophagy regulator 1				55	TLN2	talin 2
			62	ARL8B	ADP ribosylation factor like GTPase 8B				55	SGSM1	small G protein signaling modulator 1
			62	MIGA2	mitoguardin 2				55	KRT82	keratin 82
			62	KIT	KIT proto-oncogene receptor tyrosine kinase				55	ZNRF1	zinc and ring finger 1
			62	CLDN18	claudin 18				55	MNT	MAX network transcriptional repressor
			61	B3GALNT1	beta-1,3-N-acetylgalactosaminyltransferase 1 (globoside blood group)				55	CNTN2	contactin 2
			61	RBBP5	RB binding protein 5, histone lysine methyltransferase complex subunit				55	NKX3-2	NK3 homeobox 2
			61	IGFBP3	insulin like growth factor binding protein 3				55	CEBPB	CCAAT enhancer binding protein beta
			61	MYOCD	myocardin				55	HTR3A	5-hydroxytryptamine receptor 3A
			61	CR2	complement C3d receptor 2				55	TCAIM	T cell activation inhibitor, mitochondrial
			61	ITSN1	intersectin 1				55	SHISAL1	shisa like 1
			61	TTC19	tetratricopeptide repeat domain 19				55	GPR173	G protein-coupled receptor 173
			61	IKBKE	inhibitor of nuclear factor kappa B kinase subunit epsilon				55	NIT1	nitrilase 1
			61	AGTRAP	angiotensin II receptor associated protein				55	WFIKKN2	WAP, follistatin/kazal, immunoglobulin, kunitz and netrin domain containing 2
			61	KIF17	kinesin family member 17				55	RTEL1	regulator of telomere elongation helicase 1
			61	PFKM	phosphofructokinase, muscle				55	IGSF8	immunoglobulin superfamily member 8
			61	CSRNP3	cysteine and serine rich nuclear protein 3				55	RBM5	RNA binding motif protein 5
			61	UCP3	uncoupling protein 3				55	SERPIND1	serpin family D member 1
			61	SMIM24	small integral membrane protein 24				55	STAT5A	signal transducer and activator of transcription 5A
			61	RASL12	RAS like family 12				55	ASIC4	acid sensing ion channel subunit family member 4
			61	KDM7A	lysine demethylase 7A				55	VSX1	visual system homeobox 1
			61	FNDC3B	fibronectin type III domain containing 3B				54	TMEM134	transmembrane protein 134
			60	PLET1	placenta expressed transcript 1				54	TMUB1	transmembrane and ubiquitin like domain containing 1
			60	ERICH1	glutamate rich 1				54	DIAPH1	diaphanous related formin 1
			60	C1orf74	chromosome 1 open reading frame 74				54	PALM	paralemmin
			60	TMEM251	transmembrane protein 251				54	RAB9B	RAB9B, member RAS oncogene family
			60	CRHR1	corticotropin releasing hormone receptor 1				54	SNED1	sushi, nidogen and EGF like domains 1
			60	FUT11	fucosyltransferase 11				54	GK5	glycerol kinase 5
			60	ZNFX1	zinc finger NFX1-type containing 1				54	CLDN15	claudin 15
			60	PAQR7	progestin and adipoQ receptor family member 7				54	CACNA1S	calcium voltage-gated channel subunit alpha1 S
			60	TMSB10	thymosin beta 10				54	FRAT1	FRAT1, WNT signaling pathway regulator
			60	C2CD4A	C2 calcium dependent domain containing 4A				54	FGFR3	fibroblast growth factor receptor 3
			60	SMCO1	single-pass membrane protein with coiled-coil domains 1				54	CPTP	ceramide-1-phosphate transfer protein
			60	CALCR	calcitonin receptor				54	FAP	fibroblast activation protein alpha
			60	CCL22	C-C motif chemokine ligand 22				54	ZNF341	zinc finger protein 341
			59	SVIL	supervillin				54	LY6D	lymphocyte antigen 6 family member D
			59	HDAC1	histone deacetylase 1				54	IQGAP3	IQ motif containing GTPase activating protein 3
			59	GCH1	GTP cyclohydrolase 1				54	PRM2	protamine 2
			59	FAM126B	family with sequence similarity 126 member B				54	PPIB	peptidylprolyl isomerase B
			59	FAM131B	family with sequence similarity 131 member B				54	CHL1	cell adhesion molecule L1 like
			59	CREB3L1	cAMP responsive element binding protein 3 like 1				54	CHIT1	chitinase 1
			59	AR	androgen receptor				54	GHDC	GH3 domain containing
			59	ZBTB46	zinc finger and BTB domain containing 46				54	TTC28	tetratricopeptide repeat domain 28
			59	JPH1	junctophilin 1				54	DCUN1D3	defective in cullin neddylation 1 domain containing 3
			59	KLRD1	killer cell lectin like receptor D1				54	FOXK1	forkhead box K1
			59	PRKACB	protein kinase cAMP-activated catalytic subunit beta				54	MEF2D	myocyte enhancer factor 2D
			59	ELMSAN1	ELM2 and Myb/SANT domain containing 1				53	STRN4	striatin 4
			59	COL12A1	collagen type XII alpha 1 chain				53	FAM222A	family with sequence similarity 222 member A
			58	AP1B1	adaptor related protein complex 1 subunit beta 1				53	RBFOX2	RNA binding fox-1 homolog 2
			58	IRF2BP2	interferon regulatory factor 2 binding protein 2				53	HRH2	histamine receptor H2
			58	PLCG1	phospholipase C gamma 1				53	MRPS5	mitochondrial ribosomal protein S5
			58	KLK13	kallikrein related peptidase 13				53	B4GALT3	beta-1,4-galactosyltransferase 3
			58	RXFP1	relaxin family peptide receptor 1				53	FOSB	FosB proto-oncogene, AP-1 transcription factor subunit
			58	MYO1C	myosin IC				53	MYRF	myelin regulatory factor
			58	GSDMB	gasdermin B				53	DPF1	double PHD fingers 1
			58	GPSM2	G protein signaling modulator 2				53	PAPPA2	pappalysin 2
			58	DNAJC24	DnaJ heat shock protein family (Hsp40) member C24				53	HAPLN3	hyaluronan and proteoglycan link protein 3
			58	MIER3	MIER family member 3				53	ADD1	adducin 1
			58	HYAL3	hyaluronidase 3				53	NSL1	NSL1, MIS12 kinetochore complex component
			58	WDCP	WD repeat and coiled coil containing				53	ZNF865	zinc finger protein 865
			58	PAPPA	pappalysin 1				53	CEP44	centrosomal protein 44
			58	ALS2CL	ALS2 C-terminal like				53	EPG5	ectopic P-granules autophagy protein 5 homolog
			58	NETO1	neuropilin and tolloid like 1				53	CRHR2	corticotropin releasing hormone receptor 2
			58	HSBP1	heat shock factor binding protein 1				53	PFAS	phosphoribosylformylglycinamidine synthase
			58	MTMR12	myotubularin related protein 12				53	LOC283710	uncharacterized LOC283710
			58	ATXN7L3	ataxin 7 like 3				53	SUPT3H	SPT3 homolog, SAGA and STAGA complex component
			58	CCR1	C-C motif chemokine receptor 1				53	GYS1	glycogen synthase 1
			58	SPSB4	splA/ryanodine receptor domain and SOCS box containing 4				53	CMKLR1	chemerin chemokine-like receptor 1
			58	EEF2K	eukaryotic elongation factor 2 kinase				53	PRR12	proline rich 12
			58	TDRD6	tudor domain containing 6				52	TFE3	transcription factor binding to IGHM enhancer 3
			58	OPN4	opsin 4				52	NEURL1B	neuralized E3 ubiquitin protein ligase 1B
			58	LYPLAL1	lysophospholipase like 1				52	MYT1L	myelin transcription factor 1 like
			57	LOC149373	uncharacterized LOC149373				52	KREMEN1	kringle containing transmembrane protein 1
			57	SULT1C4	sulfotransferase family 1C member 4				52	RTL10	retrotransposon Gag like 10
			57	UBE2QL1	ubiquitin conjugating enzyme E2 Q family like 1				52	SCN5A	sodium voltage-gated channel alpha subunit 5
			57	PLA2G15	phospholipase A2 group XV				52	CACNA1C	calcium voltage-gated channel subunit alpha1 C
			57	ADCY5	adenylate cyclase 5				52	FAM102A	family with sequence similarity 102 member A
			57	RHOJ	ras homolog family member J				52	FAM114A2	family with sequence similarity 114 member A2
			57	MON2	MON2 homolog, regulator of endosome-to-Golgi trafficking				52	RAB40C	RAB40C, member RAS oncogene family
			57	CBLN4	cerebellin 4 precursor				52	CALN1	calneuron 1
			57	SFT2D3	SFT2 domain containing 3				52	PPP5D1	PPP5 tetratricopeptide repeat domain containing 1
			57	BEST1	bestrophin 1				52	PRPH2	peripherin 2
			57	IGSF3	immunoglobulin superfamily member 3				52	ABCB5	ATP binding cassette subfamily B member 5
			57	GPR85	G protein-coupled receptor 85				52	GRM1	glutamate metabotropic receptor 1
			57	AK3	adenylate kinase 3				52	CALML5	calmodulin like 5
			57	IL2RB	interleukin 2 receptor subunit beta				52	USP2	ubiquitin specific peptidase 2
			57	MS4A2	membrane spanning 4-domains A2				52	TEAD2	TEA domain transcription factor 2
			57	FAT3	FAT atypical cadherin 3				52	HERPUD1	homocysteine inducible ER protein with ubiquitin like domain 1
			57	ZDHHC15	zinc finger DHHC-type containing 15				52	VSX2	visual system homeobox 2
			57	MTMR9	myotubularin related protein 9				52	SPPL3	signal peptide peptidase like 3
			57	XIRP1	xin actin binding repeat containing 1				52	ITSN1	intersectin 1
			57	ATP6V1C1	ATPase H+ transporting V1 subunit C1				52	ATP6V1G2	ATPase H+ transporting V1 subunit G2
			56	CTDSPL	CTD small phosphatase like				52	TBX6	T-box 6
			56	SEC61A1	Sec61 translocon alpha 1 subunit				51	STK39	serine/threonine kinase 39
			56	MARCH5	membrane associated ring-CH-type finger 5				51	CERS1	ceramide synthase 1
			56	HPSE	heparanase				51	JUP	junction plakoglobin
			56	PTPRJ	protein tyrosine phosphatase, receptor type J				51	ANO10	anoctamin 10
			56	LPO	lactoperoxidase				51	HDGF	heparin binding growth factor
			56	PTPN11	protein tyrosine phosphatase, non-receptor type 11				51	TNFAIP8L1	TNF alpha induced protein 8 like 1
			56	SLC25A44	solute carrier family 25 member 44				51	KHDC1L	KH domain containing 1 like
			56	ARSB	arylsulfatase B				51	MLST8	MTOR associated protein, LST8 homolog
			56	FAM162B	family with sequence similarity 162 member B				51	FOXI2	forkhead box I2
			56	LGI1	leucine rich glioma inactivated 1				51	CASKIN2	CASK interacting protein 2
			56	MMP25	matrix metallopeptidase 25				51	KLK9	kallikrein related peptidase 9
			56	SH3PXD2B	SH3 and PX domains 2B				51	KYAT1	kynurenine aminotransferase 1
			56	MPPED2	metallophosphoesterase domain containing 2				51	FOSL2	FOS like 2, AP-1 transcription factor subunit
			56	ATP5IF1	ATP synthase inhibitory factor subunit 1				51	RNF24	ring finger protein 24
			56	SWAP70	switching B cell complex subunit SWAP70				51	ZNF316	zinc finger protein 316
			56	GATAD2B	GATA zinc finger domain containing 2B				51	TRIM5	tripartite motif containing 5
			56	GMIP	GEM interacting protein				51	ZC3H7B	zinc finger CCCH-type containing 7B
			56	YKT6	YKT6 v-SNARE homolog				51	RNF43	ring finger protein 43
			56	SIPA1	signal-induced proliferation-associated 1				51	ATN1	atrophin 1
			56	C17orf51	chromosome 17 open reading frame 51				51	ALX4	ALX homeobox 4
			55	MC2R	melanocortin 2 receptor				51	ARHGEF18	Rho/Rac guanine nucleotide exchange factor 18
			55	MARCKS	myristoylated alanine rich protein kinase C substrate				51	KSR2	kinase suppressor of ras 2
			55	GPR156	G protein-coupled receptor 156				51	GOLGA7B	golgin A7 family member B
			55	TMEM246	transmembrane protein 246				51	EFNB2	ephrin B2
			55	CRTC1	CREB regulated transcription coactivator 1				51	DOCK3	dedicator of cytokinesis 3
			55	GSE1	Gse1 coiled-coil protein				51	STK32B	serine/threonine kinase 32B
			55	TSEN15	tRNA splicing endonuclease subunit 15				51	TRIM26	tripartite motif containing 26
			55	FUK	fucokinase				51	MSL2	MSL complex subunit 2
			55	TOX	thymocyte selection associated high mobility group box				51	RAB8A	RAB8A, member RAS oncogene family
			55	WAC	WW domain containing adaptor with coiled-coil				51	PERM1	PPARGC1 and ESRR induced regulator, muscle 1
			55	ATP6V1E1	ATPase H+ transporting V1 subunit E1				50	CCDC28B	coiled-coil domain containing 28B
			55	LZTS2	leucine zipper tumor suppressor 2				50	MAPKAPK3	mitogen-activated protein kinase-activated protein kinase 3
			55	SC5D	sterol-C5-desaturase				50	MLPH	melanophilin
			55	DPP9-AS1	DPP9 antisense RNA 1				50	PLEKHM1	pleckstrin homology and RUN domain containing M1
			55	DNAJB1	DnaJ heat shock protein family (Hsp40) member B1				50	MRFAP1L1	Morf4 family associated protein 1 like 1
			55	ADAMTS2	ADAM metallopeptidase with thrombospondin type 1 motif 2				50	PRG2	proteoglycan 2, pro eosinophil major basic protein
			55	CHST13	carbohydrate sulfotransferase 13				50	CELSR3	cadherin EGF LAG seven-pass G-type receptor 3
			55	MAP3K14	mitogen-activated protein kinase kinase kinase 14				50	CTDSP2	CTD small phosphatase 2
			55	NDUFC2-KCTD14	NDUFC2-KCTD14 readthrough				50	DDX46	DEAD-box helicase 46
			54	LARP4B	La ribonucleoprotein domain family member 4B				50	GANC	glucosidase alpha, neutral C
			54	TULP1	tubby like protein 1				50	TBC1D16	TBC1 domain family member 16
			54	GLP1R	glucagon like peptide 1 receptor				50	KCNC4	potassium voltage-gated channel subfamily C member 4
			54	INPP5K	inositol polyphosphate-5-phosphatase K				50	LARGE2	LARGE xylosyl- and glucuronyltransferase 2
			54	NAGPA	N-acetylglucosamine-1-phosphodiester alpha-N-acetylglucosaminidase				50	KMT2B	lysine methyltransferase 2B
			54	GNAI2	G protein subunit alpha i2				50	ZNF853	zinc finger protein 853
			54	NKTR	natural killer cell triggering receptor				50	DDX6	DEAD-box helicase 6
			54	EFNB1	ephrin B1				50	ATP6V0D1	ATPase H+ transporting V0 subunit d1
			54	CACHD1	cache domain containing 1				50	HVCN1	hydrogen voltage gated channel 1
			54	NMUR1	neuromedin U receptor 1				50	NFIB	nuclear factor I B
			54	CDRT1	CMT1A duplicated region transcript 1				50	ARHGEF10L	Rho guanine nucleotide exchange factor 10 like
			54	RALY	RALY heterogeneous nuclear ribonucleoprotein
			54	KIAA1211L	KIAA1211 like
			54	KCNQ3	potassium voltage-gated channel subfamily Q member 3
			54	ACTL10	actin like 10
			54	KRT74	keratin 74
			54	TBC1D2B	TBC1 domain family member 2B
			54	SPRY3	sprouty RTK signaling antagonist 3
			53	PLEKHM3	pleckstrin homology domain containing M3
			53	PGF	placental growth factor
			53	LRRFIP1	LRR binding FLII interacting protein 1
			53	KLF17	Kruppel like factor 17
			53	ARHGAP44	Rho GTPase activating protein 44
			53	SNX4	sorting nexin 4
			53	DPH6	diphthamine biosynthesis 6
			53	ATG9A	autophagy related 9A
			53	SLCO3A1	solute carrier organic anion transporter family member 3A1
			53	CWC25	CWC25 spliceosome associated protein homolog
			53	CCNJL	cyclin J like
			53	INKA2	inka box actin regulator 2
			53	CDIP1	cell death inducing p53 target 1
			53	SPRN	shadow of prion protein
			53	RNF213	ring finger protein 213
			53	ACSM2A	acyl-CoA synthetase medium chain family member 2A
			53	SATB1	SATB homeobox 1
			53	NUP43	nucleoporin 43
			53	DCP1A	decapping mRNA 1A
			53	WDR66	WD repeat domain 66
			53	PAX8	paired box 8
			53	KLF12	Kruppel like factor 12
			53	CPD	carboxypeptidase D
			53	LRPAP1	LDL receptor related protein associated protein 1
			53	HPCAL4	hippocalcin like 4
			53	STK35	serine/threonine kinase 35
			52	PID1	phosphotyrosine interaction domain containing 1
			52	ATP13A4	ATPase 13A4
			52	GIMAP6	GTPase, IMAP family member 6
			52	COPZ1	coatomer protein complex subunit zeta 1
			52	CACNA2D2	calcium voltage-gated channel auxiliary subunit alpha2delta 2
			52	MTA2	metastasis associated 1 family member 2
			52	CCDC50	coiled-coil domain containing 50
			52	CAMSAP1	calmodulin regulated spectrin associated protein 1
			52	EIF1AD	eukaryotic translation initiation factor 1A domain containing
			52	SZRD1	SUZ RNA binding domain containing 1
			52	BCAN	brevican
			52	PLPBP	pyridoxal phosphate binding protein
			52	RASGEF1C	RasGEF domain family member 1C
			52	FAM71F1	family with sequence similarity 71 member F1
			52	ADAM11	ADAM metallopeptidase domain 11
			52	SCNN1G	sodium channel epithelial 1 gamma subunit
			52	SIRPB1	signal regulatory protein beta 1
			52	ARHGEF3	Rho guanine nucleotide exchange factor 3
			52	MIER2	MIER family member 2
			52	MTHFR	methylenetetrahydrofolate reductase
			52	LPAR2	lysophosphatidic acid receptor 2
			52	IGSF1	immunoglobulin superfamily member 1
			51	GNAQ	G protein subunit alpha q
			51	RPRD1B	regulation of nuclear pre-mRNA domain containing 1B
			51	PPP4R2	protein phosphatase 4 regulatory subunit 2
			51	TMTC3	transmembrane and tetratricopeptide repeat containing 3
			51	RSPO4	R-spondin 4
			51	JRK	Jrk helix-turn-helix protein
			51	FMO5	flavin containing monooxygenase 5
			51	ZNF530	zinc finger protein 530
			51	TWIST2	twist family bHLH transcription factor 2
			51	RXYLT1	ribitol xylosyltransferase 1
			51	KLF2	Kruppel like factor 2
			51	SWT1	SWT1, RNA endoribonuclease homolog
			51	WDR77	WD repeat domain 77
			51	F2RL2	coagulation factor II thrombin receptor like 2
			51	CCND1	cyclin D1
			51	AMOTL1	angiomotin like 1
			51	PPP1R3E	protein phosphatase 1 regulatory subunit 3E
			51	DAPK2	death associated protein kinase 2
			51	ANKRD36C	ankyrin repeat domain 36C
			51	ADAM12	ADAM metallopeptidase domain 12
			51	METTL4	methyltransferase like 4
			51	DYRK2	dual specificity tyrosine phosphorylation regulated kinase 2
			51	CRY2	cryptochrome circadian regulator 2
			51	GRID1	glutamate ionotropic receptor delta type subunit 1
			50	CALHM1	calcium homeostasis modulator 1
			50	USP24	ubiquitin specific peptidase 24
			50	LCORL	ligand dependent nuclear receptor corepressor like
			50	CRB3	crumbs cell polarity complex component 3
			50	TCF7	transcription factor 7
			50	SPEN	spen family transcriptional repressor
			50	GNAO1	G protein subunit alpha o1
			50	VTCN1	V-set domain containing T cell activation inhibitor 1
			50	DNMBP	dynamin binding protein
			50	TMEM273	transmembrane protein 273
			50	TRIQK	triple QxxK/R motif containing
			50	RBMS2	RNA binding motif single stranded interacting protein 2
			50	SLC10A2	solute carrier family 10 member 2
			50	SRC	SRC proto-oncogene, non-receptor tyrosine kinase
			50	CAP1	cyclase associated actin cytoskeleton regulatory protein 1
			50	LPIN3	lipin 3
			50	KLRK1	killer cell lectin like receptor K1
			50	STK32A	serine/threonine kinase 32A
			50	PCSK7	proprotein convertase subtilisin/kexin type 7
			50	PPM1M	protein phosphatase, Mg2+/Mn2+ dependent 1M
			50	KLRC4-KLRK1	KLRC4-KLRK1 readthrough
			50	AGTR1	angiotensin II receptor type 1
			50	ASTN1	astrotactin 1
			50	ZMYM5	zinc finger MYM-type containing 5
