# Supplementary material for: Differential methylation of microRNA encoding genes may contribute to high myopia
Source: Front Genet. 2023 Jan 4;13:1089784. doi: 10.3389/fgene.2022.1089784 (PMC9847511; doi:10.3389/fgene.2022.1089784)
Supplement: Supplementary file 7 [file Table4.XLSX]

## Sheet: Arkusz1
Supplementary Table 4. Target genes of the highest-ranked miRNAs with CG dinucleotides with at least 10% lower methylation level in cases versus controls and localizion within promoter region, based on the data from the miRDB
MIR1178						MIRLET7A2						MIR885						MIR548I3			MIR6854						MIR675						MIRLET7C						MIR99A
miR-1178-5p			miR-1178-3p			let-7a-5p (previous ID: let-7a)			let-7a-2-3p (previous ID: let-7a-2)			miR-885-5p			miR-885-3p			miR-548i			miR-6854-5p			miR-6854-3p			miR-675-5p			miR-675-3p			let-7c-5p			let-7c-3p			miR-99a-5p			miR-99a-3p
248 predicted targets			438 predicted targets			990 predicted targets			957 predicted targets			422 predicted targets			247 predicted targets			1597 predicted targets			434 predicted targets			78 predicted targets			38 predicted targets			286 predicted targets			990 predicted targets			1404 predicted targets			47 predicted targets			54 predicted targets
Target Score	Gene Symbol	Gene name	Target Score	Gene Symbol	Gene name	Target Score	Gene Symbol	Gene name	Target Score	Gene Symbol	Gene name	Target Score	Gene Symbol	Gene name	Target Score	Gene Symbol	Gene name	Target Score	Gene Symbol	Gene name	Target Score	Gene Symbol	Gene name	Target Score	Gene Symbol	Gene name	Target Score	Gene Symbol	Gene name	Target Score	Gene Symbol	Gene name	Target Score	Gene Symbol	Gene name	Target Score	Gene Symbol	Gene name	Target Score	Gene Symbol	Gene name	Target Score	Gene Symbol	Gene name
96	ELP4	elongator acetyltransferase complex subunit 4	99	AMMECR1	Alport syndrome, mental retardation, midface hypoplasia and elliptocytosis chromosomal region gene 1	100	FIGNL2	fidgetin like 2	100	TANC2	tetratricopeptide repeat, ankyrin repeat and coiled-coil containing 2	100	GALNT3	polypeptide N-acetylgalactosaminyltransferase 3	95	RGS8	regulator of G protein signaling 8	100	FAM135A	family with sequence similarity 135 member A	97	LIMCH1	LIM and calponin homology domains 1	91	CHSY3	chondroitin sulfate synthase 3	93	RUNX1	runt related transcription factor 1	96	ATXN1	ataxin 1	100	FIGNL2	fidgetin like 2	100	ARID4B	AT-rich interaction domain 4B	96	TRIB2	tribbles pseudokinase 2	93	RSBN1L	round spermatid basic protein 1 like
93	ARL10	ADP ribosylation factor like GTPase 10	97	DNAH6	dynein axonemal heavy chain 6	100	HMGA2	high mobility group AT-hook 2	100	BACH2	BTB domain and CNC homolog 2	99	ZNF367	zinc finger protein 367	94	GPCPD1	glycerophosphocholine phosphodiesterase 1	100	NFAT5	nuclear factor of activated T cells 5	95	CD36	CD36 molecule	90	UNC5B	unc-5 netrin receptor B	86	SYDE1	synapse defective Rho GTPase homolog 1	95	ADAM22	ADAM metallopeptidase domain 22	100	HMGA2	high mobility group AT-hook 2	100	PLPPR1	phospholipid phosphatase related 1	94	KBTBD8	kelch repeat and BTB domain containing 8	88	SPRED1	sprouty related EVH1 domain containing 1
92	TFAP2B	transcription factor AP-2 beta	96	SLC39A6	solute carrier family 39 member 6	100	IGF2BP1	insulin like growth factor 2 mRNA binding protein 1	100	ARFGEF1	ADP ribosylation factor guanine nucleotide exchange factor 1	97	C9orf3	chromosome 9 open reading frame 3	93	RAVER2	ribonucleoprotein, PTB binding 2	100	RORA	RAR related orphan receptor A	94	ARMC8	armadillo repeat containing 8	88	FAM76B	family with sequence similarity 76 member B	83	ZFP41	ZFP41 zinc finger protein	95	AGPS	alkylglycerone phosphate synthase	100	IGF2BP1	insulin like growth factor 2 mRNA binding protein 1	100	FOXO1	forkhead box O1	94	SMARCA5	SWI/SNF related, matrix associated, actin dependent regulator of chromatin, subfamily a, member 5	84	RANBP6	RAN binding protein 6
91	FGF9	fibroblast growth factor 9	96	GNAS	GNAS complex locus	100	LIN28B	lin-28 homolog B	100	LRIG1	leucine rich repeats and immunoglobulin like domains 1	97	TMEM135	transmembrane protein 135	92	SOCS6	suppressor of cytokine signaling 6	99	FIGN	fidgetin, microtubule severing factor	94	NFE2L2	nuclear factor, erythroid 2 like 2	87	C14orf119	chromosome 14 open reading frame 119	81	FANCA	FA complementation group A	94	SERPINF1	serpin family F member 1	100	LIN28B	lin-28 homolog B	100	SOX2	SRY-box 2	93	MTOR	mechanistic target of rapamycin kinase	81	NCKAP1L	NCK associated protein 1 like
90	WARS	tryptophanyl-tRNA synthetase	96	GLS	glutaminase	100	TRIM71	tripartite motif containing 71	99	KCNJ6	potassium voltage-gated channel subfamily J member 6	97	CTNNB1	catenin beta 1	91	SPATS2L	spermatogenesis associated serine rich 2 like	99	ACAT2	acetyl-CoA acetyltransferase 2	93	STON2	stonin 2	86	GRIA1	glutamate ionotropic receptor AMPA type subunit 1	79	PIP5K1B	phosphatidylinositol-4-phosphate 5-kinase type 1 beta	94	CHN2	chimerin 2	100	TRIM71	tripartite motif containing 71	100	KIAA2026	KIAA2026	91	HS3ST2	heparan sulfate-glucosamine 3-sulfotransferase 2	79	NELFA	negative elongation factor complex member A
90	ERCC4	ERCC excision repair 4, endonuclease catalytic subunit	95	ATP1B1	ATPase Na+/K+ transporting subunit beta 1	100	NR6A1	nuclear receptor subfamily 6 group A member 1	99	STXBP5L	syntaxin binding protein 5 like	96	ZNF354A	zinc finger protein 354A	90	RARG	retinoic acid receptor gamma	99	ZDHHC21	zinc finger DHHC-type containing 21	93	SMARCC1	SWI/SNF related, matrix associated, actin dependent regulator of chromatin subfamily c member 1	86	PTPRG	protein tyrosine phosphatase, receptor type G	79	FBXO27	F-box protein 27	93	CUL3	cullin 3	100	NR6A1	nuclear receptor subfamily 6 group A member 1	100	FBXL3	F-box and leucine rich repeat protein 3	91	RAVER2	ribonucleoprotein, PTB binding 2	79	SOCS4	suppressor of cytokine signaling 4
90	RASSF8	Ras association domain family member 8	94	ZMAT4	zinc finger matrin-type 4	100	STARD13	StAR related lipid transfer domain containing 13	99	MBTD1	mbt domain containing 1	96	OXR1	oxidation resistance 1	90	ARMH3	armadillo-like helical domain containing 3	99	STXBP5	syntaxin binding protein 5	93	METAP2	methionyl aminopeptidase 2	85	MORN5	MORN repeat containing 5	77	JMJD6	jumonji domain containing 6, arginine demethylase and lysine hydroxylase	93	CSMD3	CUB and Sushi multiple domains 3	100	STARD13	StAR related lipid transfer domain containing 13	100	GPM6A	glycoprotein M6A	90	ZZEF1	zinc finger ZZ-type and EF-hand domain containing 1	78	AGFG2	ArfGAP with FG repeats 2
90	GTF3C3	general transcription factor IIIC subunit 3	94	GPM6A	glycoprotein M6A	100	IGDCC3	immunoglobulin superfamily DCC subclass member 3	99	MBNL2	muscleblind like splicing regulator 2	95	SYTL4	synaptotagmin like 4	90	NAT8L	N-acetyltransferase 8 like	99	IGF2BP3	insulin like growth factor 2 mRNA binding protein 3	92	ADRA2B	adrenoceptor alpha 2B	85	FAM160B1	family with sequence similarity 160 member B1	73	CALN1	calneuron 1	92	PLPP4	phospholipid phosphatase 4	100	IGDCC3	immunoglobulin superfamily DCC subclass member 3	100	MIER3	MIER family member 3	90	BAZ2A	bromodomain adjacent to zinc finger domain 2A	78	ANKRD13C	ankyrin repeat domain 13C
89	FAR1	fatty acyl-CoA reductase 1	94	LEMD3	LEM domain containing 3	100	PRTG	protogenin	98	ABTB2	ankyrin repeat and BTB domain containing 2	95	CPEB2	cytoplasmic polyadenylation element binding protein 2	89	SLC45A3	solute carrier family 45 member 3	99	NEGR1	neuronal growth regulator 1	92	CPEB1	cytoplasmic polyadenylation element binding protein 1	84	SLC22A11	solute carrier family 22 member 11	71	LRIG2	leucine rich repeats and immunoglobulin like domains 2	91	FMR1	fragile X mental retardation 1	100	PRTG	protogenin	99	PPP2R5C	protein phosphatase 2 regulatory subunit B'gamma	89	NOX4	NADPH oxidase 4	78	ZNF664	zinc finger protein 664
89	MLEC	malectin	94	NPTN	neuroplastin	100	C14orf28	chromosome 14 open reading frame 28	98	SP3	Sp3 transcription factor	95	ZFP91	ZFP91 zinc finger protein	89	IGF1R	insulin like growth factor 1 receptor	99	CCNY	cyclin Y	92	JAG1	jagged 1	82	GDF6	growth differentiation factor 6	70	TMEM176B	transmembrane protein 176B	91	PPP4R3A	protein phosphatase 4 regulatory subunit 3A	100	C14orf28	chromosome 14 open reading frame 28	99	NAMPT	nicotinamide phosphoribosyltransferase	89	HS3ST3B1	heparan sulfate-glucosamine 3-sulfotransferase 3B1	73	GIMAP1	GTPase, IMAP family member 1
88	GPATCH2L	G-patch domain containing 2 like	94	SPAG9	sperm associated antigen 9	100	ARID3B	AT-rich interaction domain 3B	98	HAT1	histone acetyltransferase 1	95	LRP4	LDL receptor related protein 4	88	ARMCX3	armadillo repeat containing X-linked 3	99	DENND1B	DENN domain containing 1B	92	CLMN	calmin	82	USP6NL	USP6 N-terminal like	69	DLL3	delta like canonical Notch ligand 3	90	CDH11	cadherin 11	100	ARID3B	AT-rich interaction domain 3B	99	SIRT1	sirtuin 1	87	ETFDH	electron transfer flavoprotein dehydrogenase	71	XPOT	exportin for tRNA
87	C2orf49	chromosome 2 open reading frame 49	94	ZZZ3	zinc finger ZZ-type containing 3	99	FRMD4B	FERM domain containing 4B	98	VLDLR	very low density lipoprotein receptor	94	PGK2	phosphoglycerate kinase 2	87	HNRNPR	heterogeneous nuclear ribonucleoprotein R	99	PREX2	phosphatidylinositol-3,4,5-trisphosphate dependent Rac exchange factor 2	92	FBN2	fibrillin 2	80	ERVV-2	endogenous retrovirus group V member 2, envelope	65	OPA3	OPA3, outer mitochondrial membrane lipid metabolism regulator	90	PAPOLA	poly(A) polymerase alpha	99	FRMD4B	FERM domain containing 4B	99	EPHA5	EPH receptor A5	86	TTC39A	tetratricopeptide repeat domain 39A	70	GSK3B	glycogen synthase kinase 3 beta
86	OR2H1	olfactory receptor family 2 subfamily H member 1	93	SNCA	synuclein alpha	99	SMARCAD1	SWI/SNF-related, matrix-associated actin-dependent regulator of chromatin, subfamily a, containing DEAD/H box 1	98	TENM3	teneurin transmembrane protein 3	94	SLC11A2	solute carrier family 11 member 2	86	PFN2	profilin 2	99	MINDY2	MINDY lysine 48 deubiquitinase 2	91	CNOT2	CCR4-NOT transcription complex subunit 2	79	KLHDC9	kelch domain containing 9	65	CDKN2A	cyclin dependent kinase inhibitor 2A	90	KMT5A	lysine methyltransferase 5A	99	SMARCAD1	SWI/SNF-related, matrix-associated actin-dependent regulator of chromatin, subfamily a, containing DEAD/H box 1	99	PRKCE	protein kinase C epsilon	86	FZD8	frizzled class receptor 8	70	DSE	dermatan sulfate epimerase
86	SEPT7	septin 7	93	FAM199X	family with sequence similarity 199, X-linked	99	NPHP3	nephrocystin 3	98	RBM27	RNA binding motif protein 27	94	ZNF281	zinc finger protein 281	86	PPP3CB	protein phosphatase 3 catalytic subunit beta	99	MEX3D	mex-3 RNA binding family member D	91	CAV1	caveolin 1	78	ORMDL3	ORMDL sphingolipid biosynthesis regulator 3	64	ATP11A	ATPase phospholipid transporting 11A	90	FAM227B	family with sequence similarity 227 member B	99	NPHP3	nephrocystin 3	99	PUM1	pumilio RNA binding family member 1	86	NR6A1	nuclear receptor subfamily 6 group A member 1	68	HS3ST2	heparan sulfate-glucosamine 3-sulfotransferase 2
86	EIF2S1	eukaryotic translation initiation factor 2 subunit alpha	93	ZNF385A	zinc finger protein 385A	99	PTAFR	platelet activating factor receptor	98	PPP4R1	protein phosphatase 4 regulatory subunit 1	93	LCP1	lymphocyte cytosolic protein 1	85	DGKA	diacylglycerol kinase alpha	99	SACS	sacsin molecular chaperone	91	PCSK7	proprotein convertase subtilisin/kexin type 7	78	FANK1	fibronectin type III and ankyrin repeat domains 1	63	RNF165	ring finger protein 165	90	DDX3X	DEAD-box helicase 3 X-linked	99	PTAFR	platelet activating factor receptor	99	OTUD1	OTU deubiquitinase 1	85	FGFR3	fibroblast growth factor receptor 3	68	FAM129A	family with sequence similarity 129 member A
85	NTRK2	neurotrophic receptor tyrosine kinase 2	93	EIF1B	eukaryotic translation initiation factor 1B	99	GATM	glycine amidinotransferase	98	FLRT3	fibronectin leucine rich transmembrane protein 3	93	CAMK4	calcium/calmodulin dependent protein kinase IV	85	GRIK3	glutamate ionotropic receptor kainate type subunit 3	99	EPHA3	EPH receptor A3	90	DUSP22	dual specificity phosphatase 22	77	NFIX	nuclear factor I X	63	G6PC3	glucose-6-phosphatase catalytic subunit 3	90	KCNA4	potassium voltage-gated channel subfamily A member 4	99	GATM	glycine amidinotransferase	99	PHIP	pleckstrin homology domain interacting protein	85	PCSK9	proprotein convertase subtilisin/kexin type 9	68	LIN7A	lin-7 homolog A, crumbs cell polarity complex component
85	ERC1	ELKS/RAB6-interacting/CAST family member 1	93	MSL3	MSL complex subunit 3	99	FIGN	fidgetin, microtubule severing factor	98	ATP13A3	ATPase 13A3	93	FAM81A	family with sequence similarity 81 member A	84	MARCH3	membrane associated ring-CH-type finger 3	99	ADAM22	ADAM metallopeptidase domain 22	90	STARD7	StAR related lipid transfer domain containing 7	76	SATB2	SATB homeobox 2	61	SNX22	sorting nexin 22	89	SLC25A30	solute carrier family 25 member 30	99	FIGN	fidgetin, microtubule severing factor	99	MAP4K3	mitogen-activated protein kinase kinase kinase kinase 3	85	ATP11C	ATPase phospholipid transporting 11C	67	PDE4D	phosphodiesterase 4D
85	ENO4	enolase 4	92	FAM98A	family with sequence similarity 98 member A	98	HIC2	HIC ZBTB transcriptional repressor 2	98	DACH1	dachshund family transcription factor 1	93	MXD1	MAX dimerization protein 1	84	CDK6	cyclin dependent kinase 6	98	TTC13	tetratricopeptide repeat domain 13	90	RABGGTB	Rab geranylgeranyltransferase subunit beta	75	PDE4DIP	phosphodiesterase 4D interacting protein	61	ADAM30	ADAM metallopeptidase domain 30	89	KLHL1	kelch like family member 1	98	HIC2	HIC ZBTB transcriptional repressor 2	99	ADAM10	ADAM metallopeptidase domain 10	83	CTDSPL	CTD small phosphatase like	66	SEC61A2	Sec61 translocon alpha 2 subunit
85	ATP2B1	ATPase plasma membrane Ca2+ transporting 1	92	RIMBP2	RIMS binding protein 2	98	CBX5	chromobox 5	97	SHOC2	SHOC2, leucine rich repeat scaffold protein	93	ASCL4	achaete-scute family bHLH transcription factor 4	83	KDM3B	lysine demethylase 3B	98	REV3L	REV3 like, DNA directed polymerase zeta catalytic subunit	90	KLRG1	killer cell lectin like receptor G1	75	OTX1	orthodenticle homeobox 1	61	IGFBPL1	insulin like growth factor binding protein like 1	89	CDKN2AIP	CDKN2A interacting protein	98	CBX5	chromobox 5	99	PDIA3	protein disulfide isomerase family A member 3	79	TAOK1	TAO kinase 1	65	TVP23B	trans-golgi network vesicle protein 23 homolog B
85	UTS2B	urotensin 2B	92	PPP3CB	protein phosphatase 3 catalytic subunit beta	98	PGRMC1	progesterone receptor membrane component 1	97	HMGN1	high mobility group nucleosome binding domain 1	93	KIF21A	kinesin family member 21A	83	NTRK2	neurotrophic receptor tyrosine kinase 2	98	CNTN1	contactin 1	89	NUFIP2	nuclear FMR1 interacting protein 2	75	NRXN2	neurexin 2	60	PHKG2	phosphorylase kinase catalytic subunit gamma 2	89	ZNF226	zinc finger protein 226	98	PGRMC1	progesterone receptor membrane component 1	99	TLK1	tousled like kinase 1	79	MBNL1	muscleblind like splicing regulator 1	65	SOX4	SRY-box 4
85	GFI1	growth factor independent 1 transcriptional repressor	92	AFF4	AF4/FMR2 family member 4	98	NAP1L1	nucleosome assembly protein 1 like 1	97	DSCAML1	DS cell adhesion molecule like 1	92	FAM241A	family with sequence similarity 241 member A	83	SLC25A31	solute carrier family 25 member 31	98	ELMSAN1	ELM2 and Myb/SANT domain containing 1	89	FRAS1	Fraser extracellular matrix complex subunit 1	75	CSRNP1	cysteine and serine rich nuclear protein 1	58	FBXL16	F-box and leucine rich repeat protein 16	89	STK39	serine/threonine kinase 39	98	NAP1L1	nucleosome assembly protein 1 like 1	99	KRAS	KRAS proto-oncogene, GTPase	78	PRDM1	PR/SET domain 1	64	DEDD	death effector domain containing
85	PLXNA4	plexin A4	92	TMPRSS11E	transmembrane serine protease 11E	98	CCND2	cyclin D2	97	MBD5	methyl-CpG binding domain protein 5	92	GPR68	G protein-coupled receptor 68	83	KMT2B	lysine methyltransferase 2B	98	FLRT3	fibronectin leucine rich transmembrane protein 3	89	PRDM2	PR/SET domain 2	74	THAP3	THAP domain containing 3	58	NXNL2	nucleoredoxin like 2	88	PITX2	paired like homeodomain 2	98	CCND2	cyclin D2	99	ZFAND5	zinc finger AN1-type containing 5	76	ADCY1	adenylate cyclase 1	64	NOP9	NOP9 nucleolar protein
84	ANKRD13C	ankyrin repeat domain 13C	91	ZNF888	zinc finger protein 888	97	ZNF512B	zinc finger protein 512B	97	TAB2	TGF-beta activated kinase 1 (MAP3K7) binding protein 2	92	CCDC71L	coiled-coil domain containing 71 like	83	PAN3	poly(A) specific ribonuclease subunit PAN3	98	RMND5A	required for meiotic nuclear division 5 homolog A	88	PDE1C	phosphodiesterase 1C	74	NR2F2	nuclear receptor subfamily 2 group F member 2	57	MAPK4	mitogen-activated protein kinase 4	88	CLGN	calmegin	97	ZNF512B	zinc finger protein 512B	99	ANKRD12	ankyrin repeat domain 12	74	MTMR3	myotubularin related protein 3	62	NUP210	nucleoporin 210
84	B4GALT1	beta-1,4-galactosyltransferase 1	91	BCL2	BCL2, apoptosis regulator	97	MIB1	mindbomb E3 ubiquitin protein ligase 1	96	SH2B3	SH2B adaptor protein 3	92	UPF2	UPF2, regulator of nonsense mediated mRNA decay	83	PATL1	PAT1 homolog 1, processing body mRNA decay factor	98	PRKAA1	protein kinase AMP-activated catalytic subunit alpha 1	88	HID1	HID1 domain containing	73	ALDH2	aldehyde dehydrogenase 2 family member	56	URM1	ubiquitin related modifier 1	88	MTRF1L	mitochondrial translational release factor 1 like	97	MIB1	mindbomb E3 ubiquitin protein ligase 1	99	RAB40C	RAB40C, member RAS oncogene family	74	AGO2	argonaute RISC catalytic component 2	61	RAB2A	RAB2A, member RAS oncogene family
84	MEX3A	mex-3 RNA binding family member A	91	SPTLC1	serine palmitoyltransferase long chain base subunit 1	97	SLC10A7	solute carrier family 10 member 7	96	RFX4	regulatory factor X4	92	ATXN1L	ataxin 1 like	82	RHBDF1	rhomboid 5 homolog 1	98	BTF3L4	basic transcription factor 3 like 4	88	ANO10	anoctamin 10	72	SORBS1	sorbin and SH3 domain containing 1	56	UVSSA	UV stimulated scaffold protein A	87	MITD1	microtubule interacting and trafficking domain containing 1	97	SLC10A7	solute carrier family 10 member 7	99	RAP1B	RAP1B, member of RAS oncogene family	74	THAP2	THAP domain containing 2	61	SOCS5	suppressor of cytokine signaling 5
83	SUDS3	SDS3 homolog, SIN3A corepressor complex component	91	CDH13	cadherin 13	97	CDC34	cell division cycle 34	96	ATL2	atlastin GTPase 2	92	ADD1	adducin 1	82	PEG10	paternally expressed 10	98	MAST3	microtubule associated serine/threonine kinase 3	88	RAB24	RAB24, member RAS oncogene family	72	LIN52	lin-52 DREAM MuvB core complex component	55	GLIS3	GLIS family zinc finger 3	87	CDK8	cyclin dependent kinase 8	97	CDC34	cell division cycle 34	99	CHL1	cell adhesion molecule L1 like	72	ZADH2	zinc binding alcohol dehydrogenase domain containing 2	61	LOXL3	lysyl oxidase like 3
83	TNFSF10	TNF superfamily member 10	90	STMN2	stathmin 2	97	PAPPA	pappalysin 1	96	CD83	CD83 molecule	92	C8orf88	chromosome 8 open reading frame 88	82	NEURL1B	neuralized E3 ubiquitin protein ligase 1B	98	LRRTM3	leucine rich repeat transmembrane neuronal 3	88	ADAMTSL4	ADAMTS like 4	72	AMD1	adenosylmethionine decarboxylase 1	55	SUSD6	sushi domain containing 6	87	ERRFI1	ERBB receptor feedback inhibitor 1	97	PAPPA	pappalysin 1	99	TCERG1L	transcription elongation regulator 1 like	71	ST6GALNAC4	ST6 N-acetylgalactosaminide alpha-2,6-sialyltransferase 4	60	CLCC1	chloride channel CLIC like 1
83	DUSP7	dual specificity phosphatase 7	90	CDK8	cyclin dependent kinase 8	97	SALL4	spalt like transcription factor 4	96	CDYL	chromodomain Y like	91	JAZF1	JAZF zinc finger 1	81	RABGAP1	RAB GTPase activating protein 1	98	CDK6	cyclin dependent kinase 6	88	KLHL12	kelch like family member 12	72	CAAP1	caspase activity and apoptosis inhibitor 1	54	MAPK1	mitogen-activated protein kinase 1	87	BLOC1S2	biogenesis of lysosomal organelles complex 1 subunit 2	97	SALL4	spalt like transcription factor 4	99	KDM2B	lysine demethylase 2B	65	ZNF197	zinc finger protein 197	60	ZFHX3	zinc finger homeobox 3
83	IGF2R	insulin like growth factor 2 receptor	90	AADAC	arylacetamide deacetylase	97	LRIG3	leucine rich repeats and immunoglobulin like domains 3	96	CCDC126	coiled-coil domain containing 126	91	MAN1C1	mannosidase alpha class 1C member 1	80	CITED2	Cbp/p300 interacting transactivator with Glu/Asp rich carboxy-terminal domain 2	98	RNF138	ring finger protein 138	88	THADA	THADA, armadillo repeat containing	71	SEPT4	septin 4	54	DIDO1	death inducer-obliterator 1	87	PTCHD4	patched domain containing 4	97	LRIG3	leucine rich repeats and immunoglobulin like domains 3	99	TAOK1	TAO kinase 1	64	RMND5A	required for meiotic nuclear division 5 homolog A	59	HSD11B1	hydroxysteroid 11-beta dehydrogenase 1
83	TARSL2	threonyl-tRNA synthetase like 2	90	SRPRA	SRP receptor subunit alpha	97	NME6	NME/NM23 nucleoside diphosphate kinase 6	96	ANP32B	acidic nuclear phosphoprotein 32 family member B	91	PANK3	pantothenate kinase 3	79	PFN1	profilin 1	98	SRP9	signal recognition particle 9	87	ARHGEF38	Rho guanine nucleotide exchange factor 38	70	SF3B1	splicing factor 3b subunit 1	54	CA6	carbonic anhydrase 6	87	RSRC1	arginine and serine rich coiled-coil 1	97	NME6	NME/NM23 nucleoside diphosphate kinase 6	99	SLC25A12	solute carrier family 25 member 12	63	LRRC8B	leucine rich repeat containing 8 VRAC subunit B	59	PAFAH1B1	platelet activating factor acetylhydrolase 1b regulatory subunit 1
82	ZDHHC7	zinc finger DHHC-type containing 7	90	ZXDC	ZXD family zinc finger C	97	SFMBT1	Scm like with four mbt domains 1	96	PGAP1	post-GPI attachment to proteins 1	91	ZADH2	zinc binding alcohol dehydrogenase domain containing 2	79	MS4A10	membrane spanning 4-domains A10	98	RALA	RAS like proto-oncogene A	87	PPARGC1A	PPARG coactivator 1 alpha	70	TVP23C	trans-golgi network vesicle protein 23 homolog C	53	CNTFR	ciliary neurotrophic factor receptor	87	NAIP	NLR family apoptosis inhibitory protein	97	SFMBT1	Scm like with four mbt domains 1	99	SLAIN2	SLAIN motif family member 2	61	PPP3CA	protein phosphatase 3 catalytic subunit alpha	59	FA2H	fatty acid 2-hydroxylase
82	ASCC2	activating signal cointegrator 1 complex subunit 2	89	ATAD2B	ATPase family, AAA domain containing 2B	97	SLF2	SMC5-SMC6 complex localization factor 2	96	RAB5C	RAB5C, member RAS oncogene family	91	PFDN4	prefoldin subunit 4	79	SAFB	scaffold attachment factor B	98	AIDA	axin interactor, dorsalization associated	87	SRGAP1	SLIT-ROBO Rho GTPase activating protein 1	70	SENP5	SUMO specific peptidase 5	53	NNAT	neuronatin	86	ZFAND4	zinc finger AN1-type containing 4	97	SLF2	SMC5-SMC6 complex localization factor 2	99	HERC1	HECT and RLD domain containing E3 ubiquitin protein ligase family member 1	60	EPDR1	ependymin related 1	58	SLC2A8	solute carrier family 2 member 8
81	CARD6	caspase recruitment domain family member 6	89	TSPYL4	TSPY like 4	97	ADAMTS15	ADAM metallopeptidase with thrombospondin type 1 motif 15	96	MAGI2	membrane associated guanylate kinase, WW and PDZ domain containing 2	91	ELAVL1	ELAV like RNA binding protein 1	78	SCMH1	Scm polycomb group protein homolog 1	98	BMT2	base methyltransferase of 25S rRNA 2 homolog	87	GLCE	glucuronic acid epimerase	68	SEMA5A	semaphorin 5A	52	CHMP1A	charged multivesicular body protein 1A	86	SLC25A31	solute carrier family 25 member 31	97	ADAMTS15	ADAM metallopeptidase with thrombospondin type 1 motif 15	99	PLK1	polo like kinase 1	59	HOXA1	homeobox A1	58	HLF	HLF, PAR bZIP transcription factor
80	RACGAP1	Rac GTPase activating protein 1	89	ELK4	ELK4, ETS transcription factor	96	ZBTB5	zinc finger and BTB domain containing 5	96	B3GNT9	UDP-GlcNAc:betaGal beta-1,3-N-acetylglucosaminyltransferase 9	90	CDC73	cell division cycle 73	78	ATL2	atlastin GTPase 2	98	UBE2A	ubiquitin conjugating enzyme E2 A	87	GPR3	G protein-coupled receptor 3	67	EBF3	EBF transcription factor 3	52	ZNF385A	zinc finger protein 385A	84	SLC10A7	solute carrier family 10 member 7	96	ZBTB5	zinc finger and BTB domain containing 5	99	HECTD2	HECT domain E3 ubiquitin protein ligase 2	58	TRIM71	tripartite motif containing 71	57	KMT5B	lysine methyltransferase 5B
80	KRBOX4	KRAB box domain containing 4	89	ALDH1B1	aldehyde dehydrogenase 1 family member B1	96	ZNF710	zinc finger protein 710	96	FBXL3	F-box and leucine rich repeat protein 3	90	OR51E1	olfactory receptor family 51 subfamily E member 1	78	CLIP4	CAP-Gly domain containing linker protein family member 4	98	C5orf24	chromosome 5 open reading frame 24	87	FGFR1	fibroblast growth factor receptor 1	67	KIAA0895L	KIAA0895 like	51	OTUD4	OTU deubiquitinase 4	84	TRIM9	tripartite motif containing 9	96	ZNF710	zinc finger protein 710	99	RARB	retinoic acid receptor beta	57	AP1AR	adaptor related protein complex 1 associated regulatory protein	56	SLBP	stem-loop binding protein
80	MAP2K6	mitogen-activated protein kinase kinase 6	89	SLC45A3	solute carrier family 45 member 3	96	UTRN	utrophin	95	NFKBIA	NFKB inhibitor alpha	90	FURIN	furin, paired basic amino acid cleaving enzyme	78	LRRC29	leucine rich repeat containing 29	98	ZNF680	zinc finger protein 680	87	CCDC6	coiled-coil domain containing 6	67	ZNF407	zinc finger protein 407	51	RBM38	RNA binding motif protein 38	84	NR4A3	nuclear receptor subfamily 4 group A member 3	96	UTRN	utrophin	99	AKAP1	A-kinase anchoring protein 1	56	RAP1B	RAP1B, member of RAS oncogene family	56	CREM	cAMP responsive element modulator
80	PLEKHM1	pleckstrin homology and RUN domain containing M1	89	HNRNPR	heterogeneous nuclear ribonucleoprotein R	96	STX3	syntaxin 3	95	SUSD6	sushi domain containing 6	90	FNTA	farnesyltransferase, CAAX box, alpha	77	MGST2	microsomal glutathione S-transferase 2	98	GULP1	GULP PTB domain containing engulfment adaptor 1	86	HSPA4	heat shock protein family A (Hsp70) member 4	67	MLLT10	MLLT10, histone lysine methyltransferase DOT1L cofactor	50	PIGR	polymeric immunoglobulin receptor	84	CREBRF	CREB3 regulatory factor	96	STX3	syntaxin 3	99	MEGF11	multiple EGF like domains 11	56	RNF144B	ring finger protein 144B	55	RECQL	RecQ like helicase
79	MAVS	mitochondrial antiviral signaling protein	89	KLRG1	killer cell lectin like receptor G1	96	SKIL	SKI like proto-oncogene	95	DCUN1D1	defective in cullin neddylation 1 domain containing 1	90	ECE1	endothelin converting enzyme 1	77	CCDC40	coiled-coil domain containing 40	97	DNAJB14	DnaJ heat shock protein family (Hsp40) member B14	86	CXADR	CXADR, Ig-like cell adhesion molecule	66	MITF	melanocyte inducing transcription factor	50	RUBCN	rubicon autophagy regulator	84	UFSP2	UFM1 specific peptidase 2	96	SKIL	SKI like proto-oncogene	99	ELL	elongation factor for RNA polymerase II	56	PPFIA3	PTPRF interacting protein alpha 3	55	DRAM1	DNA damage regulated autophagy modulator 1
79	ZEB2	zinc finger E-box binding homeobox 2	89	ZNF510	zinc finger protein 510	96	PIK3IP1	phosphoinositide-3-kinase interacting protein 1	95	USP6NL	USP6 N-terminal like	89	ATAD2B	ATPase family, AAA domain containing 2B	77	NTNG1	netrin G1	97	S1PR1	sphingosine-1-phosphate receptor 1	86	SIT1	signaling threshold regulating transmembrane adaptor 1	66	PAK6	p21 (RAC1) activated kinase 6				84	FNBP4	formin binding protein 4	96	PIK3IP1	phosphoinositide-3-kinase interacting protein 1	99	FAXC	failed axon connections homolog	55	HES7	hes family bHLH transcription factor 7	54	LOC100506422	putative deoxyuridine 5'-triphosphate nucleotidohydrolase-like protein FLJ16323
79	SINHCAF	SIN3-HDAC complex associated factor	89	MMGT1	membrane magnesium transporter 1	96	PPP1R15B	protein phosphatase 1 regulatory subunit 15B	95	TBP	TATA-box binding protein	89	MAP4K3	mitogen-activated protein kinase kinase kinase kinase 3	77	TENM2	teneurin transmembrane protein 2	97	STYX	serine/threonine/tyrosine interacting protein	86	DOK6	docking protein 6	66	BUB1B-PAK6	BUB1B-PAK6 readthrough				83	DIRAS2	DIRAS family GTPase 2	96	PPP1R15B	protein phosphatase 1 regulatory subunit 15B	99	MBD5	methyl-CpG binding domain protein 5	55	TMPRSS13	transmembrane serine protease 13	54	NOVA1	NOVA alternative splicing regulator 1
79	APLP2	amyloid beta precursor like protein 2	89	GABRA5	gamma-aminobutyric acid type A receptor alpha5 subunit	96	GXYLT1	glucoside xylosyltransferase 1	95	ANTXR1	ANTXR cell adhesion molecule 1	89	LACTB	lactamase beta	77	PIP5K1A	phosphatidylinositol-4-phosphate 5-kinase type 1 alpha	97	SCML2	Scm polycomb group protein like 2	86	PLN	phospholamban	66	NTRK2	neurotrophic receptor tyrosine kinase 2				83	CCDC152	coiled-coil domain containing 152	96	GXYLT1	glucoside xylosyltransferase 1	99	SETBP1	SET binding protein 1	54	DESI2	desumoylating isopeptidase 2	54	FAM117A	family with sequence similarity 117 member A
78	LIN7C	lin-7 homolog C, crumbs cell polarity complex component	89	MYO5B	myosin VB	96	GNG5	G protein subunit gamma 5	95	TDO2	tryptophan 2,3-dioxygenase	89	ENKUR	enkurin, TRPC channel interacting protein	77	LMNB2	lamin B2	97	IKZF2	IKAROS family zinc finger 2	86	CORO1C	coronin 1C	65	EN1	engrailed homeobox 1				83	C2orf73	chromosome 2 open reading frame 73	96	GNG5	G protein subunit gamma 5	99	SORBS2	sorbin and SH3 domain containing 2	53	ZNRF2	zinc and ring finger 2	54	SRPK1	SRSF protein kinase 1
78	FBXL2	F-box and leucine rich repeat protein 2	88	MYH10	myosin heavy chain 10	96	LPGAT1	lysophosphatidylglycerol acyltransferase 1	95	KDM3A	lysine demethylase 3A	89	UBTD2	ubiquitin domain containing 2	77	PACS2	phosphofurin acidic cluster sorting protein 2	97	TMEM135	transmembrane protein 135	85	RETREG3	reticulophagy regulator family member 3	65	KIAA0232	KIAA0232				83	VWA5A	von Willebrand factor A domain containing 5A	96	LPGAT1	lysophosphatidylglycerol acyltransferase 1	99	CDH11	cadherin 11	52	RASA2	RAS p21 protein activator 2	53	SULT1C3	sulfotransferase family 1C member 3
78	TPST2	tyrosylprotein sulfotransferase 2	88	HHIP	hedgehog interacting protein	96	YOD1	YOD1 deubiquitinase	95	PPP1CC	protein phosphatase 1 catalytic subunit gamma	88	KAT2B	lysine acetyltransferase 2B	76	ZNF740	zinc finger protein 740	97	B3GALT5	beta-1,3-galactosyltransferase 5	85	HOXD8	homeobox D8	64	PRTFDC1	phosphoribosyl transferase domain containing 1				83	TCF12	transcription factor 12	96	YOD1	YOD1 deubiquitinase	99	HMGN1	high mobility group nucleosome binding domain 1	52	CAMTA1	calmodulin binding transcription activator 1	53	UCK2	uridine-cytidine kinase 2
78	CCDC50	coiled-coil domain containing 50	88	CRY2	cryptochrome circadian regulator 2	96	ZSWIM5	zinc finger SWIM-type containing 5	95	MYT1L	myelin transcription factor 1 like	88	EMILIN2	elastin microfibril interfacer 2	76	PODN	podocan	97	WDR26	WD repeat domain 26	85	MRAS	muscle RAS oncogene homolog	64	KAT14	lysine acetyltransferase 14				83	CDR2	cerebellar degeneration related protein 2	96	ZSWIM5	zinc finger SWIM-type containing 5	98	RBBP5	RB binding protein 5, histone lysine methyltransferase complex subunit	51	CDC25A	cell division cycle 25A	53	RND3	Rho family GTPase 3
77	DSC3	desmocollin 3	87	ADAM9	ADAM metallopeptidase domain 9	96	IGF1R	insulin like growth factor 1 receptor	95	TMEM165	transmembrane protein 165	88	CPSF6	cleavage and polyadenylation specific factor 6	76	KYAT3	kynurenine aminotransferase 3	97	ADAMTS1	ADAM metallopeptidase with thrombospondin type 1 motif 1	85	THEG	theg spermatid protein	64	RGS9	regulator of G protein signaling 9				83	ATG4A	autophagy related 4A cysteine peptidase	96	IGF1R	insulin like growth factor 1 receptor	98	NAP1L4	nucleosome assembly protein 1 like 4	50	TRIB1	tribbles pseudokinase 1	53	TNFSF10	TNF superfamily member 10
77	RNF111	ring finger protein 111	87	CNOT6L	CCR4-NOT transcription complex subunit 6 like	96	USP44	ubiquitin specific peptidase 44	95	HS6ST3	heparan sulfate 6-O-sulfotransferase 3	88	KIAA0825	KIAA0825	76	SH3GL1	SH3 domain containing GRB2 like 1, endophilin A2	97	ADGRB3	adhesion G protein-coupled receptor B3	85	SLC5A7	solute carrier family 5 member 7	63	F3	coagulation factor III, tissue factor				83	C17orf51	chromosome 17 open reading frame 51	96	USP44	ubiquitin specific peptidase 44	98	ADCY6	adenylate cyclase 6	50	CDYL2	chromodomain Y like 2	53	SFMBT1	Scm like with four mbt domains 1
77	FAM172A	family with sequence similarity 172 member A	87	LZTS3	leucine zipper tumor suppressor family member 3	96	FZD3	frizzled class receptor 3	95	KIAA2026	KIAA2026	88	NLRP1	NLR family pyrin domain containing 1	75	ZC3H11A	zinc finger CCCH-type containing 11A	97	PRRC1	proline rich coiled-coil 1	84	SHPRH	SNF2 histone linker PHD RING helicase	62	ATRN	attractin				83	RCOR3	REST corepressor 3	96	FZD3	frizzled class receptor 3	98	COMMD3-BMI1	COMMD3-BMI1 readthrough				52	ZNF736	zinc finger protein 736
76	TMOD1	tropomodulin 1	87	FNDC3B	fibronectin type III domain containing 3B	96	CCNJ	cyclin J	95	SLC6A17	solute carrier family 6 member 17	88	FAM98A	family with sequence similarity 98 member A	75	L1CAM	L1 cell adhesion molecule	97	ZEB2	zinc finger E-box binding homeobox 2	84	OSTM1	osteoclastogenesis associated transmembrane protein 1	62	SEMA3B	semaphorin 3B				82	SLC5A12	solute carrier family 5 member 12	96	CCNJ	cyclin J	98	MBTD1	mbt domain containing 1				52	MAPK9	mitogen-activated protein kinase 9
75	SLC25A53	solute carrier family 25 member 53	87	NUDT21	nudix hydrolase 21	96	DLC1	DLC1 Rho GTPase activating protein	95	SLC20A2	solute carrier family 20 member 2	88	TMEM41A	transmembrane protein 41A	75	FAM86C1	family with sequence similarity 86 member C1	97	MTA1	metastasis associated 1	84	SRPK2	SRSF protein kinase 2	62	TM2D3	TM2 domain containing 3				82	TET1	tet methylcytosine dioxygenase 1	96	DLC1	DLC1 Rho GTPase activating protein	98	CSMD1	CUB and Sushi multiple domains 1				51	UCK1	uridine-cytidine kinase 1
75	DNMBP	dynamin binding protein	87	ARHGAP31	Rho GTPase activating protein 31	96	NRAS	NRAS proto-oncogene, GTPase	95	THAP11	THAP domain containing 11	87	NUDT21	nudix hydrolase 21	75	MSMP	microseminoprotein, prostate associated	97	RC3H1	ring finger and CCCH-type domains 1	84	ZCCHC4	zinc finger CCHC-type containing 4	61	SMAP1	small ArfGAP 1				82	ORC4	origin recognition complex subunit 4	96	NRAS	NRAS proto-oncogene, GTPase	98	RAPGEF2	Rap guanine nucleotide exchange factor 2				51	PHEX	phosphate regulating endopeptidase homolog X-linked
75	DCUN1D3	defective in cullin neddylation 1 domain containing 3	86	IPO5	importin 5	96	BACH1	BTB domain and CNC homolog 1	95	PLCB1	phospholipase C beta 1	87	CEP170	centrosomal protein 170	74	NECTIN1	nectin cell adhesion molecule 1	97	ZNF608	zinc finger protein 608	84	ADAT1	adenosine deaminase, tRNA specific 1	61	LMBR1	limb development membrane protein 1				82	RAD51B	RAD51 paralog B	96	BACH1	BTB domain and CNC homolog 1	98	SP3	Sp3 transcription factor				50	EPN2	epsin 2
75	ABHD4	abhydrolase domain containing 4	86	HERPUD1	homocysteine inducible ER protein with ubiquitin like domain 1	95	COIL	coilin	94	GABRA5	gamma-aminobutyric acid type A receptor alpha5 subunit	87	ARID2	AT-rich interaction domain 2	74	DGKQ	diacylglycerol kinase theta	97	C6orf120	chromosome 6 open reading frame 120	83	COPS6	COP9 signalosome subunit 6	61	IGF2	insulin like growth factor 2				82	DNMT3A	DNA methyltransferase 3 alpha	95	COIL	coilin	98	MRTFB	myocardin related transcription factor B				50	FGF12	fibroblast growth factor 12
74	ZPR1	ZPR1 zinc finger	86	MAT2A	methionine adenosyltransferase 2A	95	SMC1A	structural maintenance of chromosomes 1A	94	MAP4K3	mitogen-activated protein kinase kinase kinase kinase 3	87	ZBTB34	zinc finger and BTB domain containing 34	74	SEC14L1	SEC14 like lipid binding 1	96	DEFA6	defensin alpha 6	83	IRF6	interferon regulatory factor 6	61	EGFR	epidermal growth factor receptor				82	FCRL1	Fc receptor like 1	95	SMC1A	structural maintenance of chromosomes 1A	98	GRHL2	grainyhead like transcription factor 2				50	MON2	MON2 homolog, regulator of endosome-to-Golgi trafficking
74	CHML	CHM like, Rab escort protein 2	86	SUPT7L	SPT7 like, STAGA complex gamma subunit	95	C8orf58	chromosome 8 open reading frame 58	94	NET1	neuroepithelial cell transforming 1	87	ZFY	zinc finger protein Y-linked	74	TIPARP	TCDD inducible poly(ADP-ribose) polymerase	96	SAMD8	sterile alpha motif domain containing 8	83	EXOC4	exocyst complex component 4	61	HGD	homogentisate 1,2-dioxygenase				82	KANK4	KN motif and ankyrin repeat domains 4	95	C8orf58	chromosome 8 open reading frame 58	98	CDC42SE2	CDC42 small effector 2
73	TMEM35A	transmembrane protein 35A	85	SLC5A12	solute carrier family 5 member 12	95	PXT1	peroxisomal testis enriched protein 1	94	RASL11B	RAS like family 11 member B	87	MAGT1	magnesium transporter 1	73	CD79A	CD79a molecule	96	ZBTB11	zinc finger and BTB domain containing 11	83	ALDH1A2	aldehyde dehydrogenase 1 family member A2	60	SRGAP3	SLIT-ROBO Rho GTPase activating protein 3				82	PLPP3	phospholipid phosphatase 3	95	PXT1	peroxisomal testis enriched protein 1	98	SEC63	SEC63 homolog, protein translocation regulator
73	SENP6	SUMO specific peptidase 6	85	LYPD1	LY6/PLAUR domain containing 1	95	CLCN5	chloride voltage-gated channel 5	94	AAK1	AP2 associated kinase 1	87	SNAPC3	small nuclear RNA activating complex polypeptide 3	73	BCL11A	BCL11A, BAF complex component	96	ACTN4	actinin alpha 4	83	PGK1	phosphoglycerate kinase 1	60	CLSTN2	calsyntenin 2				82	TBC1D9B	TBC1 domain family member 9B	95	CLCN5	chloride voltage-gated channel 5	98	BBX	BBX, HMG-box containing
73	VSTM2A	V-set and transmembrane domain containing 2A	85	TUB	tubby bipartite transcription factor	95	THRSP	thyroid hormone responsive	94	PCGF5	polycomb group ring finger 5	87	ING3	inhibitor of growth family member 3	73	PLXNB2	plexin B2	96	SCAMP1	secretory carrier membrane protein 1	83	CPD	carboxypeptidase D	58	GPD1L	glycerol-3-phosphate dehydrogenase 1 like				82	LAMB4	laminin subunit beta 4	95	THRSP	thyroid hormone responsive	98	CITED2	Cbp/p300 interacting transactivator with Glu/Asp rich carboxy-terminal domain 2
72	SPATS1	spermatogenesis associated serine rich 1	85	PEX11A	peroxisomal biogenesis factor 11 alpha	95	COL3A1	collagen type III alpha 1 chain	94	MEGF11	multiple EGF like domains 11	87	OSBPL6	oxysterol binding protein like 6	73	CELF3	CUGBP Elav-like family member 3	96	GPATCH11	G-patch domain containing 11	83	CAPN15	calpain 15	57	BAHCC1	BAH domain and coiled-coil containing 1				81	KNG1	kininogen 1	95	COL3A1	collagen type III alpha 1 chain	98	JMJD1C	jumonji domain containing 1C
72	CSDE1	cold shock domain containing E1	85	SEZ6L2	seizure related 6 homolog like 2	95	TET3	tet methylcytosine dioxygenase 3	94	DYRK4	dual specificity tyrosine phosphorylation regulated kinase 4	87	CPEB3	cytoplasmic polyadenylation element binding protein 3	73	TMEM154	transmembrane protein 154	96	AFDN	afadin, adherens junction formation factor	82	FMOD	fibromodulin	57	HOXA13	homeobox A13				81	SDF2	stromal cell derived factor 2	95	TET3	tet methylcytosine dioxygenase 3	98	SUSD6	sushi domain containing 6
72	MRPS18C	mitochondrial ribosomal protein S18C	85	COL19A1	collagen type XIX alpha 1 chain	95	SMIM3	small integral membrane protein 3	94	ZNF341	zinc finger protein 341	86	PARVA	parvin alpha	72	C3orf80	chromosome 3 open reading frame 80	96	GPR85	G protein-coupled receptor 85	82	DDX60L	DExD/H-box 60 like	57	APBB2	amyloid beta precursor protein binding family B member 2				81	PURA	purine rich element binding protein A	95	SMIM3	small integral membrane protein 3	98	SEC11A	SEC11 homolog A, signal peptidase complex subunit
72	SLC30A9	solute carrier family 30 member 9	84	EGR3	early growth response 3	95	AGO4	argonaute RISC catalytic component 4	94	BAZ1A	bromodomain adjacent to zinc finger domain 1A	86	MTMR9	myotubularin related protein 9	72	AMOTL1	angiomotin like 1	96	EDIL3	EGF like repeats and discoidin domains 3	82	CXCL14	C-X-C motif chemokine ligand 14	56	TNFSF14	TNF superfamily member 14				81	CHST9	carbohydrate sulfotransferase 9	95	AGO4	argonaute RISC catalytic component 4	98	HSPD1	heat shock protein family D (Hsp60) member 1
72	SPTLC2	serine palmitoyltransferase long chain base subunit 2	84	NAA30	N(alpha)-acetyltransferase 30, NatC catalytic subunit	95	CLDN12	claudin 12	94	ZNF143	zinc finger protein 143	86	PCSK5	proprotein convertase subtilisin/kexin type 5	72	OTOP3	otopetrin 3	96	ZBTB44	zinc finger and BTB domain containing 44	82	IL1RAP	interleukin 1 receptor accessory protein	56	WDR73	WD repeat domain 73				81	ICOS	inducible T cell costimulator	95	CLDN12	claudin 12	98	UBE2K	ubiquitin conjugating enzyme E2 K
72	BAX	BCL2 associated X, apoptosis regulator	84	ASB7	ankyrin repeat and SOCS box containing 7	95	BIN3	bridging integrator 3	94	CDH11	cadherin 11	86	MAN1A2	mannosidase alpha class 1A member 2	72	SEMA5A	semaphorin 5A	96	PPP1R9A	protein phosphatase 1 regulatory subunit 9A	82	TYW1	tRNA-yW synthesizing protein 1 homolog	56	FNBP1	formin binding protein 1				80	PTPN20	protein tyrosine phosphatase, non-receptor type 20	95	BIN3	bridging integrator 3	98	MEMO1	mediator of cell motility 1
72	AGPAT5	1-acylglycerol-3-phosphate O-acyltransferase 5	84	GABRB2	gamma-aminobutyric acid type A receptor beta2 subunit	95	NIPAL4	NIPA like domain containing 4	94	AKAP1	A-kinase anchoring protein 1	86	PDE10A	phosphodiesterase 10A	72	PDPK1	3-phosphoinositide dependent protein kinase 1	96	SNX16	sorting nexin 16	82	RNF170	ring finger protein 170	56	GNPNAT1	glucosamine-phosphate N-acetyltransferase 1				80	PRSS23	serine protease 23	95	NIPAL4	NIPA like domain containing 4	98	PCLO	piccolo presynaptic cytomatrix protein
71	CCDC169	coiled-coil domain containing 169	84	ZNF577	zinc finger protein 577	95	ZNF644	zinc finger protein 644	94	SNRPB2	small nuclear ribonucleoprotein polypeptide B2	86	DPY19L1	dpy-19 like C-mannosyltransferase 1	72	DTX3	deltex E3 ubiquitin ligase 3	96	SLC30A5	solute carrier family 30 member 5	82	ACAA2	acetyl-CoA acyltransferase 2	55	C11orf45	chromosome 11 open reading frame 45				79	ISPD	isoprenoid synthase domain containing	95	ZNF644	zinc finger protein 644	98	ADAMTSL1	ADAMTS like 1
71	DCUN1D2	defective in cullin neddylation 1 domain containing 2	84	ATXN1	ataxin 1	95	GNPTAB	N-acetylglucosamine-1-phosphate transferase subunits alpha and beta	94	ZEB1	zinc finger E-box binding homeobox 1	86	ASB5	ankyrin repeat and SOCS box containing 5	71	PDZD8	PDZ domain containing 8	96	CAPN2	calpain 2	82	SUFU	SUFU negative regulator of hedgehog signaling	55	ZNF281	zinc finger protein 281				79	ATP2C1	ATPase secretory pathway Ca2+ transporting 1	95	GNPTAB	N-acetylglucosamine-1-phosphate transferase subunits alpha and beta	98	FGF7	fibroblast growth factor 7
71	RASAL2	RAS protein activator like 2	83	DCUN1D3	defective in cullin neddylation 1 domain containing 3	95	ADAMTS8	ADAM metallopeptidase with thrombospondin type 1 motif 8	94	FLI1	Fli-1 proto-oncogene, ETS transcription factor	86	NUDCD2	NudC domain containing 2	71	SETBP1	SET binding protein 1	96	FEM1C	fem-1 homolog C	81	TRIM66	tripartite motif containing 66	54	EPB41L1	erythrocyte membrane protein band 4.1 like 1				79	ZNF286B	zinc finger protein 286B	95	ADAMTS8	ADAM metallopeptidase with thrombospondin type 1 motif 8	97	TSC22D1	TSC22 domain family member 1
71	HSD17B8	hydroxysteroid 17-beta dehydrogenase 8	83	RIMKLA	ribosomal modification protein rimK like family member A	95	ADRB2	adrenoceptor beta 2	93	REV3L	REV3 like, DNA directed polymerase zeta catalytic subunit	86	WWP1	WW domain containing E3 ubiquitin protein ligase 1	70	TKT	transketolase	96	NUP50	nucleoporin 50	81	DTL	denticleless E3 ubiquitin protein ligase homolog	54	HDAC9	histone deacetylase 9				79	RAB33A	RAB33A, member RAS oncogene family	95	ADRB2	adrenoceptor beta 2	97	SERPINE2	serpin family E member 2
70	LRIT3	leucine rich repeat, Ig-like and transmembrane domains 3	83	MAGI2	membrane associated guanylate kinase, WW and PDZ domain containing 2	94	E2F5	E2F transcription factor 5	93	TCF7L2	transcription factor 7 like 2	86	ZC3H12C	zinc finger CCCH-type containing 12C	70	SLC8B1	solute carrier family 8 member B1	96	GOPC	golgi associated PDZ and coiled-coil motif containing	81	TMEM225B	transmembrane protein 225B	53	SNAPC3	small nuclear RNA activating complex polypeptide 3				79	TMEFF2	transmembrane protein with EGF like and two follistatin like domains 2	94	E2F5	E2F transcription factor 5	97	CADM2	cell adhesion molecule 2
70	PKIA	cAMP-dependent protein kinase inhibitor alpha	83	CEP126	centrosomal protein 126	94	ATP8B4	ATPase phospholipid transporting 8B4 (putative)	93	MSH3	mutS homolog 3	85	TDRD6	tudor domain containing 6	70	OLFM1	olfactomedin 1	96	CEP120	centrosomal protein 120	81	SYNPO2	synaptopodin 2	53	IFITM10	interferon induced transmembrane protein 10				78	ZNF711	zinc finger protein 711	94	ATP8B4	ATPase phospholipid transporting 8B4 (putative)	97	ATP5MD	ATP synthase membrane subunit DAPIT
70	PCDH15	protocadherin related 15	83	RORA	RAR related orphan receptor A	94	ADRB3	adrenoceptor beta 3	93	FMR1	fragile X mental retardation 1	85	PROK2	prokineticin 2	70	SNX6	sorting nexin 6	96	FBXL3	F-box and leucine rich repeat protein 3	81	RUNX1T1	RUNX1 translocation partner 1	53	LHX1	LIM homeobox 1				78	ADGRF1	adhesion G protein-coupled receptor F1	94	ADRB3	adrenoceptor beta 3	97	RAB10	RAB10, member RAS oncogene family
70	AUNIP	aurora kinase A and ninein interacting protein	82	SNU13	small nuclear ribonucleoprotein 13	94	CPA4	carboxypeptidase A4	93	PAPSS2	3'-phosphoadenosine 5'-phosphosulfate synthase 2	85	VSTM2A	V-set and transmembrane domain containing 2A	70	MGME1	mitochondrial genome maintenance exonuclease 1	95	ANKRD22	ankyrin repeat domain 22	81	GANC	glucosidase alpha, neutral C	53	SNX31	sorting nexin 31				78	TNIK	TRAF2 and NCK interacting kinase	94	CPA4	carboxypeptidase A4	97	DSCAML1	DS cell adhesion molecule like 1
70	RRAGC	Ras related GTP binding C	82	PDPK1	3-phosphoinositide dependent protein kinase 1	94	IGF2BP3	insulin like growth factor 2 mRNA binding protein 3	93	CPEB3	cytoplasmic polyadenylation element binding protein 3	85	PDCD6IP	programmed cell death 6 interacting protein	69	CHST14	carbohydrate sulfotransferase 14	95	MYCN	MYCN proto-oncogene, bHLH transcription factor	81	CASTOR3	CASTOR family member 3	52	PTGFR	prostaglandin F receptor				78	CPLANE1	ciliogenesis and planar polarity effector 1	94	IGF2BP3	insulin like growth factor 2 mRNA binding protein 3	97	CSMD2	CUB and Sushi multiple domains 2
70	RGS9BP	regulator of G protein signaling 9 binding protein	82	TMEM184B	transmembrane protein 184B	94	STK40	serine/threonine kinase 40	93	VAV2	vav guanine nucleotide exchange factor 2	85	SH2D1A	SH2 domain containing 1A	69	SLC9A8	solute carrier family 9 member A8	95	CCSER1	coiled-coil serine rich protein 1	80	CTTNBP2NL	CTTNBP2 N-terminal like	52	ARV1	ARV1 homolog, fatty acid homeostasis modulator				78	METTL25	methyltransferase like 25	94	STK40	serine/threonine kinase 40	97	DYRK4	dual specificity tyrosine phosphorylation regulated kinase 4
70	DIAPH1	diaphanous related formin 1	82	DLG1	discs large MAGUK scaffold protein 1	94	DLST	dihydrolipoamide S-succinyltransferase	93	CACNA1D	calcium voltage-gated channel subunit alpha1 D	85	ZC3HAV1	zinc finger CCCH-type containing, antiviral 1	69	TMEM140	transmembrane protein 140	95	SOX5	SRY-box 5	80	L3MBTL3	L3MBTL3, histone methyl-lysine binding protein	52	ARHGAP31	Rho GTPase activating protein 31				77	STAM2	signal transducing adaptor molecule 2	94	DLST	dihydrolipoamide S-succinyltransferase	97	LRP12	LDL receptor related protein 12
69	MSS51	MSS51 mitochondrial translational activator	82	NUS1	NUS1, dehydrodolichyl diphosphate synthase subunit	94	MAP4K3	mitogen-activated protein kinase kinase kinase kinase 3	92	RBBP5	RB binding protein 5, histone lysine methyltransferase complex subunit	84	PHF6	PHD finger protein 6	69	CYP4A22	cytochrome P450 family 4 subfamily A member 22	95	FZD7	frizzled class receptor 7	80	SLC9A7	solute carrier family 9 member A7	52	RPL28	ribosomal protein L28				77	CORO1C	coronin 1C	94	MAP4K3	mitogen-activated protein kinase kinase kinase kinase 3	97	UBE2G1	ubiquitin conjugating enzyme E2 G1
69	TMEM106B	transmembrane protein 106B	82	ABCA12	ATP binding cassette subfamily A member 12	94	SLC16A9	solute carrier family 16 member 9	92	MYCBP2	MYC binding protein 2, E3 ubiquitin protein ligase	84	MACF1	microtubule-actin crosslinking factor 1	69	PGRMC2	progesterone receptor membrane component 2	95	TCF12	transcription factor 12	80	TBPL1	TATA-box binding protein like 1	50	BCL2L11	BCL2 like 11				77	ITGA6	integrin subunit alpha 6	94	SLC16A9	solute carrier family 16 member 9	97	HIVEP2	human immunodeficiency virus type I enhancer binding protein 2
69	HMGCLL1	3-hydroxymethyl-3-methylglutaryl-CoA lyase like 1	82	PCDHB10	protocadherin beta 10	94	C5orf51	chromosome 5 open reading frame 51	92	JMJD1C	jumonji domain containing 1C	84	LAMC2	laminin subunit gamma 2	69	NAA11	N(alpha)-acetyltransferase 11, NatA catalytic subunit	95	NFKB1	nuclear factor kappa B subunit 1	80	TGOLN2	trans-golgi network protein 2							77	NRCAM	neuronal cell adhesion molecule	94	C5orf51	chromosome 5 open reading frame 51	97	ORC4	origin recognition complex subunit 4
69	KCNC1	potassium voltage-gated channel subfamily C member 1	82	EWSR1	EWS RNA binding protein 1	94	TGFBR3	transforming growth factor beta receptor 3	92	CCSER1	coiled-coil serine rich protein 1	84	VPS13A	vacuolar protein sorting 13 homolog A	69	ZBTB44	zinc finger and BTB domain containing 44	95	PPARG	peroxisome proliferator activated receptor gamma	79	PRDM16	PR/SET domain 16							77	PLD5	phospholipase D family member 5	94	TGFBR3	transforming growth factor beta receptor 3	97	DACH1	dachshund family transcription factor 1
69	GTF2A2	general transcription factor IIA subunit 2	82	GPAM	glycerol-3-phosphate acyltransferase, mitochondrial	94	SLC35D2	solute carrier family 35 member D2	92	BAP1	BRCA1 associated protein 1	84	ZNF407	zinc finger protein 407	68	VAPB	VAMP associated protein B and C	95	KLF10	Kruppel like factor 10	79	GABARAPL2	GABA type A receptor associated protein like 2							77	CRISP1	cysteine rich secretory protein 1	94	SLC35D2	solute carrier family 35 member D2	97	ARFGEF1	ADP ribosylation factor guanine nucleotide exchange factor 1
69	UBE2W	ubiquitin conjugating enzyme E2 W	81	NUTM2G	NUT family member 2G	94	HAND1	heart and neural crest derivatives expressed 1	92	FEZF2	FEZ family zinc finger 2	84	HSFY1	heat shock transcription factor Y-linked 1	68	C1QTNF6	C1q and TNF related 6	95	ARL6IP6	ADP ribosylation factor like GTPase 6 interacting protein 6	79	CLIP1	CAP-Gly domain containing linker protein 1							77	MBOAT4	membrane bound O-acyltransferase domain containing 4	94	HAND1	heart and neural crest derivatives expressed 1	97	PDE10A	phosphodiesterase 10A
68	NUP160	nucleoporin 160	81	CENPI	centromere protein I	94	ONECUT2	one cut homeobox 2	92	FBXO38	F-box protein 38	84	MEX3D	mex-3 RNA binding family member D	68	TECTB	tectorin beta	95	CTNNA3	catenin alpha 3	79	BAG5	BCL2 associated athanogene 5							76	AJAP1	adherens junctions associated protein 1	94	ONECUT2	one cut homeobox 2	97	SLC24A2	solute carrier family 24 member 2
68	ITPKB	inositol-trisphosphate 3-kinase B	81	ATG5	autophagy related 5	93	DTX4	deltex E3 ubiquitin ligase 4	92	PPARGC1A	PPARG coactivator 1 alpha	84	HSFY2	heat shock transcription factor Y-linked 2	68	ARMC1	armadillo repeat containing 1	95	GPALPP1	GPALPP motifs containing 1	79	PLXNA2	plexin A2							76	NR2E1	nuclear receptor subfamily 2 group E member 1	93	DTX4	deltex E3 ubiquitin ligase 4	97	NFKBIA	NFKB inhibitor alpha
68	NACC2	NACC family member 2	81	ZNF701	zinc finger protein 701	93	SENP2	SUMO specific peptidase 2	92	FAT1	FAT atypical cadherin 1	84	TMEFF2	transmembrane protein with EGF like and two follistatin like domains 2	68	EGFR	epidermal growth factor receptor	95	SIX4	SIX homeobox 4	79	SMARCA5	SWI/SNF related, matrix associated, actin dependent regulator of chromatin, subfamily a, member 5							76	GSPT1	G1 to S phase transition 1	93	SENP2	SUMO specific peptidase 2	97	KLHL14	kelch like family member 14
68	TCTN3	tectonic family member 3	81	CXCL6	C-X-C motif chemokine ligand 6	93	EDN1	endothelin 1	92	TNFSF11	TNF superfamily member 11	84	GTF2H3	general transcription factor IIH subunit 3	68	BMPR1A	bone morphogenetic protein receptor type 1A	95	HECA	hdc homolog, cell cycle regulator	79	ANKRD34A	ankyrin repeat domain 34A							76	SCRN1	secernin 1	93	EDN1	endothelin 1	97	TRRAP	transformation/transcription domain associated protein
68	KIF2A	kinesin family member 2A	81	CDH23	cadherin related 23	93	PLEKHA8	pleckstrin homology domain containing A8	92	MEA1	male-enhanced antigen 1	84	WNT5A	Wnt family member 5A	68	RAB35	RAB35, member RAS oncogene family	95	NRG4	neuregulin 4	79	TSC22D2	TSC22 domain family member 2							75	STC2	stanniocalcin 2	93	PLEKHA8	pleckstrin homology domain containing A8	97	ZIC5	Zic family member 5
68	PBRM1	polybromo 1	80	APBA1	amyloid beta precursor protein binding family A member 1	93	TMPRSS2	transmembrane serine protease 2	92	BCL11B	BCL11B, BAF complex component	83	SRSF6	serine and arginine rich splicing factor 6	68	PKNOX1	PBX/knotted 1 homeobox 1	95	TMED7	transmembrane p24 trafficking protein 7	78	CD200	CD200 molecule							75	CDH13	cadherin 13	93	TMPRSS2	transmembrane serine protease 2	96	ATP13A3	ATPase 13A3
68	MAP3K9	mitogen-activated protein kinase kinase kinase 9	80	ZNF780B	zinc finger protein 780B	93	FRAS1	Fraser extracellular matrix complex subunit 1	92	HOXA1	homeobox A1	83	SLC33A1	solute carrier family 33 member 1	68	CACNB2	calcium voltage-gated channel auxiliary subunit beta 2	95	LATS1	large tumor suppressor kinase 1	78	CNNM4	cyclin and CBS domain divalent metal cation transport mediator 4							75	UGT8	UDP glycosyltransferase 8	93	FRAS1	Fraser extracellular matrix complex subunit 1	96	NUDT21	nudix hydrolase 21
67	HIP1	huntingtin interacting protein 1	80	PIAS2	protein inhibitor of activated STAT 2	93	PTPRD	protein tyrosine phosphatase, receptor type D	91	IQCK	IQ motif containing K	83	DNAJC15	DnaJ heat shock protein family (Hsp40) member C15	67	CSTF1	cleavage stimulation factor subunit 1	95	TRIM2	tripartite motif containing 2	78	ARL6IP5	ADP ribosylation factor like GTPase 6 interacting protein 5							75	GNG5	G protein subunit gamma 5	93	PTPRD	protein tyrosine phosphatase, receptor type D	96	CEP170	centrosomal protein 170
67	DMAC1	distal membrane arm assembly complex 1	80	WDR48	WD repeat domain 48	93	MARS2	methionyl-tRNA synthetase 2, mitochondrial	91	GDNF	glial cell derived neurotrophic factor	83	CEBPD	CCAAT enhancer binding protein delta	67	ATG9A	autophagy related 9A	95	MAML1	mastermind like transcriptional coactivator 1	78	TFAP2C	transcription factor AP-2 gamma							75	SLC12A2	solute carrier family 12 member 2	93	MARS2	methionyl-tRNA synthetase 2, mitochondrial	96	SUMO3	small ubiquitin-like modifier 3
67	PPM1H	protein phosphatase, Mg2+/Mn2+ dependent 1H	80	MAP3K2	mitogen-activated protein kinase kinase kinase 2	93	FAM189A1	family with sequence similarity 189 member A1	91	MRFAP1	Morf4 family associated protein 1	83	TSC22D2	TSC22 domain family member 2	67	MEPCE	methylphosphate capping enzyme	95	CCNB1	cyclin B1	78	TSHR	thyroid stimulating hormone receptor							75	EFCAB1	EF-hand calcium binding domain 1	93	FAM189A1	family with sequence similarity 189 member A1	96	HNRNPU	heterogeneous nuclear ribonucleoprotein U
67	PPP6R2	protein phosphatase 6 regulatory subunit 2	80	KIF4A	kinesin family member 4A	93	ARHGEF38	Rho guanine nucleotide exchange factor 38	91	HPS1	HPS1, biogenesis of lysosomal organelles complex 3 subunit 1	83	EIF1AX	eukaryotic translation initiation factor 1A X-linked	67	BBOF1	basal body orientation factor 1	95	MAGT1	magnesium transporter 1	78	CSDE1	cold shock domain containing E1							74	JAM3	junctional adhesion molecule 3	93	ARHGEF38	Rho guanine nucleotide exchange factor 38	96	GABPB1	GA binding protein transcription factor subunit beta 1
67	UBE2V1	ubiquitin conjugating enzyme E2 V1	80	TTC17	tetratricopeptide repeat domain 17	93	PEX11B	peroxisomal biogenesis factor 11 beta	91	NID1	nidogen 1	83	TPMT	thiopurine S-methyltransferase	66	AMD1	adenosylmethionine decarboxylase 1	95	PTPRG	protein tyrosine phosphatase, receptor type G	78	GATAD2B	GATA zinc finger domain containing 2B							74	SPAG6	sperm associated antigen 6	93	PEX11B	peroxisomal biogenesis factor 11 beta	96	GPHN	gephyrin
67	SEPT8	septin 8	80	PTPN5	protein tyrosine phosphatase, non-receptor type 5	93	DNA2	DNA replication helicase/nuclease 2	91	BBC3	BCL2 binding component 3	83	EIF1AY	eukaryotic translation initiation factor 1A Y-linked	66	GGCX	gamma-glutamyl carboxylase	95	UNC80	unc-80 homolog, NALCN channel complex subunit	77	HIF1A	hypoxia inducible factor 1 subunit alpha							74	ABCC9	ATP binding cassette subfamily C member 9	93	DNA2	DNA replication helicase/nuclease 2	96	ZMIZ1	zinc finger MIZ-type containing 1
67	C2CD2L	C2CD2 like	80	SUZ12	SUZ12, polycomb repressive complex 2 subunit	93	AHCTF1	AT-hook containing transcription factor 1	91	TMSB4Y	thymosin beta 4 Y-linked	83	SMIM13	small integral membrane protein 13	66	RALGDS	ral guanine nucleotide dissociation stimulator	95	PLEKHG1	pleckstrin homology and RhoGEF domain containing G1	77	GTF2A1	general transcription factor IIA subunit 1							74	SIX4	SIX homeobox 4	93	AHCTF1	AT-hook containing transcription factor 1	96	MYT1L	myelin transcription factor 1 like
67	PLK2	polo like kinase 2	79	SOCS5	suppressor of cytokine signaling 5	93	DMD	dystrophin	91	RAD21	RAD21 cohesin complex component	83	RFX7	regulatory factor X7	66	SLC39A1	solute carrier family 39 member 1	95	SPATA6L	spermatogenesis associated 6 like	77	SETDB2	SET domain bifurcated histone lysine methyltransferase 2							74	TAOK1	TAO kinase 1	93	DMD	dystrophin	96	WWC1	WW and C2 domain containing 1
66	CDKL1	cyclin dependent kinase like 1	79	SRSF2	serine and arginine rich splicing factor 2	93	ZNF280B	zinc finger protein 280B	91	BAG3	BCL2 associated athanogene 3	83	STRIP2	striatin interacting protein 2	65	STIP1	stress induced phosphoprotein 1	94	CACUL1	CDK2 associated cullin domain 1	77	SRSF8	serine and arginine rich splicing factor 8							74	BCL2L10	BCL2 like 10	93	ZNF280B	zinc finger protein 280B	96	EBF2	EBF transcription factor 2
66	KDM2A	lysine demethylase 2A	79	RPS6KA6	ribosomal protein S6 kinase A6	93	GAS7	growth arrest specific 7	91	KCNK1	potassium two pore domain channel subfamily K member 1	82	NSUN5	NOP2/Sun RNA methyltransferase family member 5	65	MYOG	myogenin	94	NDC1	NDC1 transmembrane nucleoporin	77	BAHD1	bromo adjacent homology domain containing 1							73	ZNF268	zinc finger protein 268	93	GAS7	growth arrest specific 7	96	NKTR	natural killer cell triggering receptor
66	TUBGCP4	tubulin gamma complex associated protein 4	79	BMPR2	bone morphogenetic protein receptor type 2	93	DTX2	deltex E3 ubiquitin ligase 2	91	RTL8A	retrotransposon Gag like 8A	82	UBE2N	ubiquitin conjugating enzyme E2 N	65	FRMPD3	FERM and PDZ domain containing 3	94	CBX3	chromobox 3	77	GGA2	golgi associated, gamma adaptin ear containing, ARF binding protein 2							73	RSPO1	R-spondin 1	93	DTX2	deltex E3 ubiquitin ligase 2	96	NR4A3	nuclear receptor subfamily 4 group A member 3
66	LYRM1	LYR motif containing 1	79	CBLN2	cerebellin 2 precursor	92	BZW1	basic leucine zipper and W2 domains 1	90	CUL1	cullin 1	82	PBOV1	prostate and breast cancer overexpressed 1	65	RAI14	retinoic acid induced 14	94	BBS10	Bardet-Biedl syndrome 10	77	HMGXB4	HMG-box containing 4							73	CAMK2D	calcium/calmodulin dependent protein kinase II delta	92	BZW1	basic leucine zipper and W2 domains 1	96	FGF18	fibroblast growth factor 18
66	SRPK1	SRSF protein kinase 1	79	POC1B	POC1 centriolar protein B	92	CEMIP2	cell migration inducing hyaluronidase 2	90	PDE4D	phosphodiesterase 4D	82	CXADR	CXADR, Ig-like cell adhesion molecule	65	TSPAN5	tetraspanin 5	94	MBNL2	muscleblind like splicing regulator 2	77	ZC3H12B	zinc finger CCCH-type containing 12B							73	NUPL2	nucleoporin like 2	92	CEMIP2	cell migration inducing hyaluronidase 2	96	KPNA4	karyopherin subunit alpha 4
66	RHOU	ras homolog family member U	79	MAP3K7CL	MAP3K7 C-terminal like	92	TSEN34	tRNA splicing endonuclease subunit 34	90	FUBP1	far upstream element binding protein 1	82	SEMA6A	semaphorin 6A	65	ARID4A	AT-rich interaction domain 4A	94	TMTC1	transmembrane and tetratricopeptide repeat containing 1	76	CTAG1B	cancer/testis antigen 1B							73	SLC17A6	solute carrier family 17 member 6	92	TSEN34	tRNA splicing endonuclease subunit 34	96	SUN1	Sad1 and UNC84 domain containing 1
66	DNAJC7	DnaJ heat shock protein family (Hsp40) member C7	78	SLC13A3	solute carrier family 13 member 3	92	USP38	ubiquitin specific peptidase 38	90	RASGRF1	Ras protein specific guanine nucleotide releasing factor 1	82	ZNF10	zinc finger protein 10	64	VPS26B	VPS26, retromer complex component B	94	SLU7	SLU7 homolog, splicing factor	76	CYP1A1	cytochrome P450 family 1 subfamily A member 1							72	TUBB1	tubulin beta 1 class VI	92	USP38	ubiquitin specific peptidase 38	96	EP300	E1A binding protein p300
66	CCKBR	cholecystokinin B receptor	78	EFHC1	EF-hand domain containing 1	92	ITGB3	integrin subunit beta 3	90	NAT8L	N-acetyltransferase 8 like	81	SLC35D1	solute carrier family 35 member D1	64	SPOP	speckle type BTB/POZ protein	94	SRSF3	serine and arginine rich splicing factor 3	76	RNF112	ring finger protein 112							72	KRTAP4-2	keratin associated protein 4-2	92	ITGB3	integrin subunit beta 3	96	PLS3	plastin 3
66	SLC23A1	solute carrier family 23 member 1	78	ZNF778	zinc finger protein 778	92	WNT9B	Wnt family member 9B	90	BCL6	BCL6, transcription repressor	81	PARG	poly(ADP-ribose) glycohydrolase	64	C8orf44-SGK3	C8orf44-SGK3 readthrough	94	UGT8	UDP glycosyltransferase 8	76	MAP1LC3B	microtubule associated protein 1 light chain 3 beta							72	ZNF155	zinc finger protein 155	92	WNT9B	Wnt family member 9B	96	TCF7L2	transcription factor 7 like 2
66	LONRF1	LON peptidase N-terminal domain and ring finger 1	77	CCDC146	coiled-coil domain containing 146	92	CPEB2	cytoplasmic polyadenylation element binding protein 2	90	LARP4	La ribonucleoprotein domain family member 4	81	CPSF7	cleavage and polyadenylation specific factor 7	64	SGK3	serum/glucocorticoid regulated kinase family member 3	94	PTBP3	polypyrimidine tract binding protein 3	76	CTAG1A	cancer/testis antigen 1A							72	SRGAP2B	SLIT-ROBO Rho GTPase activating protein 2B	92	CPEB2	cytoplasmic polyadenylation element binding protein 2	96	LRIG1	leucine rich repeats and immunoglobulin like domains 1
65	CDC42EP4	CDC42 effector protein 4	77	MSH3	mutS homolog 3	92	ZBP1	Z-DNA binding protein 1	90	PDSS2	decaprenyl diphosphate synthase subunit 2	81	CDK17	cyclin dependent kinase 17	64	XPO6	exportin 6	94	PGRMC2	progesterone receptor membrane component 2	75	RBM4	RNA binding motif protein 4							71	ABHD14B	abhydrolase domain containing 14B	92	ZBP1	Z-DNA binding protein 1	96	DNAJC8	DnaJ heat shock protein family (Hsp40) member C8
65	WASF1	WAS protein family member 1	77	DNAJC15	DnaJ heat shock protein family (Hsp40) member C15	92	PCGF3	polycomb group ring finger 3	90	C1QBP	complement C1q binding protein	81	TCTEX1D1	Tctex1 domain containing 1	64	NPTN	neuroplastin	94	EEA1	early endosome antigen 1	75	PPP4R2	protein phosphatase 4 regulatory subunit 2							71	GLT6D1	glycosyltransferase 6 domain containing 1	92	PCGF3	polycomb group ring finger 3	96	JAZF1	JAZF zinc finger 1
65	HCST	hematopoietic cell signal transducer	77	CENPS	centromere protein S	92	COL1A2	collagen type I alpha 2 chain	90	CCNG2	cyclin G2	81	TMEM185B	transmembrane protein 185B	64	GSC	goosecoid homeobox	94	MIGA1	mitoguardin 1	75	SPTY2D1	SPT2 chromatin protein domain containing 1							71	ASH1L	ASH1 like histone lysine methyltransferase	92	COL1A2	collagen type I alpha 2 chain	96	ATAD2B	ATPase family, AAA domain containing 2B
65	AP1G1	adaptor related protein complex 1 subunit gamma 1	77	EIF4E2	eukaryotic translation initiation factor 4E family member 2	92	HAS2	hyaluronan synthase 2	90	SMG1	SMG1, nonsense mediated mRNA decay associated PI3K related kinase	81	ZNF516	zinc finger protein 516	64	RTL5	retrotransposon Gag like 5	94	URI1	URI1, prefoldin like chaperone	75	PRKACB	protein kinase cAMP-activated catalytic subunit beta							71	SMOC2	SPARC related modular calcium binding 2	92	HAS2	hyaluronan synthase 2	96	ENKD1	enkurin domain containing 1
64	DCLK3	doublecortin like kinase 3	77	TSPYL2	TSPY like 2	92	LAMP2	lysosomal associated membrane protein 2	90	HMGB2	high mobility group box 2	81	PDK1	pyruvate dehydrogenase kinase 1	64	PPL	periplakin	94	THSD7A	thrombospondin type 1 domain containing 7A	74	TET3	tet methylcytosine dioxygenase 3							71	CNTNAP4	contactin associated protein like 4	92	LAMP2	lysosomal associated membrane protein 2	96	GDNF	glial cell derived neurotrophic factor
64	THY1	Thy-1 cell surface antigen	77	MBLAC2	metallo-beta-lactamase domain containing 2	92	CLP1	cleavage and polyadenylation factor I subunit 1	90	MYO1E	myosin IE	80	HMBOX1	homeobox containing 1	64	RFX5	regulatory factor X5	94	GCC2	GRIP and coiled-coil domain containing 2	74	C7orf69	chromosome 7 open reading frame 69							71	MTF1	metal regulatory transcription factor 1	92	CLP1	cleavage and polyadenylation factor I subunit 1	96	SNRPB2	small nuclear ribonucleoprotein polypeptide B2
64	SLC19A3	solute carrier family 19 member 3	76	PRKAA2	protein kinase AMP-activated catalytic subunit alpha 2	92	CPEB1	cytoplasmic polyadenylation element binding protein 1	90	MED13L	mediator complex subunit 13 like	80	SAMD12	sterile alpha motif domain containing 12	63	NKTR	natural killer cell triggering receptor	94	RNF149	ring finger protein 149	74	RAB9B	RAB9B, member RAS oncogene family							71	ST18	ST18, C2H2C-type zinc finger	92	CPEB1	cytoplasmic polyadenylation element binding protein 1	96	PPP3R1	protein phosphatase 3 regulatory subunit B, alpha
64	GSPT1	G1 to S phase transition 1	76	ROR1	receptor tyrosine kinase like orphan receptor 1	92	PBX2	PBX homeobox 2	90	ZFAND5	zinc finger AN1-type containing 5	80	FSBP	fibrinogen silencer binding protein	63	ARID1A	AT-rich interaction domain 1A	94	C11orf87	chromosome 11 open reading frame 87	74	CSMD3	CUB and Sushi multiple domains 3							71	TBL1XR1	transducin beta like 1 X-linked receptor 1	92	PBX2	PBX homeobox 2	96	DNAJA2	DnaJ heat shock protein family (Hsp40) member A2
64	ZDHHC3	zinc finger DHHC-type containing 3	76	RTN3	reticulon 3	92	TGFBR1	transforming growth factor beta receptor 1	90	ADGRL2	adhesion G protein-coupled receptor L2	80	RET	ret proto-oncogene	62	SLC12A5	solute carrier family 12 member 5	94	TBCA	tubulin folding cofactor A	74	CDK6	cyclin dependent kinase 6							71	RTKN2	rhotekin 2	92	TGFBR1	transforming growth factor beta receptor 1	96	PUS7	pseudouridine synthase 7
64	ZCCHC14	zinc finger CCHC-type containing 14	76	SYNJ1	synaptojanin 1	92	TTLL4	tubulin tyrosine ligase like 4	90	GNAL	G protein subunit alpha L	80	SLC35F5	solute carrier family 35 member F5	62	SH3RF2	SH3 domain containing ring finger 2	94	RAB8B	RAB8B, member RAS oncogene family	74	HIF1AN	hypoxia inducible factor 1 subunit alpha inhibitor							71	RAB5A	RAB5A, member RAS oncogene family	92	TTLL4	tubulin tyrosine ligase like 4	96	PARD6B	par-6 family cell polarity regulator beta
64	DACT3	dishevelled binding antagonist of beta catenin 3	76	HSD17B7	hydroxysteroid 17-beta dehydrogenase 7	92	PXDN	peroxidasin	90	CXXC4	CXXC finger protein 4	80	NME5	NME/NM23 family member 5	62	CFL1	cofilin 1	94	SETD2	SET domain containing 2, histone lysine methyltransferase	74	SLC44A5	solute carrier family 44 member 5							71	ARL6IP1	ADP ribosylation factor like GTPase 6 interacting protein 1	92	PXDN	peroxidasin	96	HAPLN1	hyaluronan and proteoglycan link protein 1
64	EXD2	exonuclease 3'-5' domain containing 2	76	LMLN	leishmanolysin like peptidase	92	ZNF322	zinc finger protein 322	89	NLK	nemo like kinase	80	RAD54B	RAD54 homolog B	62	RTL8B	retrotransposon Gag like 8B	94	MBIP	MAP3K12 binding inhibitory protein 1	74	TRIM32	tripartite motif containing 32							70	ENTPD1	ectonucleoside triphosphate diphosphohydrolase 1	92	ZNF322	zinc finger protein 322	96	GLIS3	GLIS family zinc finger 3
64	ADIPOR2	adiponectin receptor 2	76	PATZ1	POZ/BTB and AT hook containing zinc finger 1	92	NHLRC3	NHL repeat containing 3	89	LRP12	LDL receptor related protein 12	79	CCDC182	coiled-coil domain containing 182	62	CLU	clusterin	94	RGS7BP	regulator of G protein signaling 7 binding protein	74	COPS3	COP9 signalosome subunit 3							70	COLCA1	colorectal cancer associated 1	92	NHLRC3	NHL repeat containing 3	96	PHF2	PHD finger protein 2
64	MDGA1	MAM domain containing glycosylphosphatidylinositol anchor 1	76	PPM1L	protein phosphatase, Mg2+/Mn2+ dependent 1L	92	RASGRP1	RAS guanyl releasing protein 1	89	CNTN1	contactin 1	79	B3GLCT	beta 3-glucosyltransferase	62	ZHX3	zinc fingers and homeoboxes 3	94	FAM199X	family with sequence similarity 199, X-linked	74	CSRNP2	cysteine and serine rich nuclear protein 2							70	EYA4	EYA transcriptional coactivator and phosphatase 4	92	RASGRP1	RAS guanyl releasing protein 1	95	EIF4B	eukaryotic translation initiation factor 4B
64	C1QTNF3	C1q and TNF related 3	76	PATJ	PATJ, crumbs cell polarity complex component	92	TMEM65	transmembrane protein 65	89	GGNBP2	gametogenetin binding protein 2	79	SMARCE1	SWI/SNF related, matrix associated, actin dependent regulator of chromatin, subfamily e, member 1	61	KIAA0319L	KIAA0319 like	94	NOTUM	notum, palmitoleoyl-protein carboxylesterase	73	POM121	POM121 transmembrane nucleoporin							70	CDK13	cyclin dependent kinase 13	92	TMEM65	transmembrane protein 65	95	BAZ1A	bromodomain adjacent to zinc finger domain 1A
64	PRKCZ	protein kinase C zeta	76	CEP41	centrosomal protein 41	92	RUFY3	RUN and FYVE domain containing 3	89	LINGO1	leucine rich repeat and Ig domain containing 1	79	CLASP2	cytoplasmic linker associated protein 2	61	OTULINL	OTU deubiquitinase with linear linkage specificity like	93	METTL6	methyltransferase like 6	73	NXPH2	neurexophilin 2							70	IGF1R	insulin like growth factor 1 receptor	92	RUFY3	RUN and FYVE domain containing 3	95	MEF2C	myocyte enhancer factor 2C
63	PCDH9	protocadherin 9	76	C9orf78	chromosome 9 open reading frame 78	92	MDM4	MDM4, p53 regulator	89	SAT1	spermidine/spermine N1-acetyltransferase 1	79	LRRK2	leucine rich repeat kinase 2	61	RNF38	ring finger protein 38	93	METTL8	methyltransferase like 8	73	STYK1	serine/threonine/tyrosine kinase 1							70	RASGRF1	Ras protein specific guanine nucleotide releasing factor 1	92	MDM4	MDM4, p53 regulator	95	HMGCR	3-hydroxy-3-methylglutaryl-CoA reductase
63	SOBP	sine oculis binding protein homolog	75	COL4A3BP	collagen type IV alpha 3 binding protein	92	COL4A2	collagen type IV alpha 2 chain	89	PRR20B	proline rich 20B	79	LYPLA1	lysophospholipase 1	61	GJB3	gap junction protein beta 3	93	TRUB1	TruB pseudouridine synthase family member 1	73	RAPGEF1	Rap guanine nucleotide exchange factor 1							69	SDR42E1	short chain dehydrogenase/reductase family 42E, member 1	92	COL4A2	collagen type IV alpha 2 chain	95	SETD1A	SET domain containing 1A, histone lysine methyltransferase
63	PNLIPRP3	pancreatic lipase related protein 3	75	EP400	E1A binding protein p400	92	TRIM67	tripartite motif containing 67	89	C16orf54	chromosome 16 open reading frame 54	78	KIF1C	kinesin family member 1C	61	ERC1	ELKS/RAB6-interacting/CAST family member 1	93	ELL2	elongation factor for RNA polymerase II 2	73	GLDN	gliomedin							69	OLFM3	olfactomedin 3	92	TRIM67	tripartite motif containing 67	95	BPTF	bromodomain PHD finger transcription factor
63	TOM1L2	target of myb1 like 2 membrane trafficking protein	75	MRGPRF	MAS related GPR family member F	92	GDF6	growth differentiation factor 6	89	PDGFRA	platelet derived growth factor receptor alpha	78	HINT3	histidine triad nucleotide binding protein 3	61	ZNF512B	zinc finger protein 512B	93	PRELID2	PRELI domain containing 2	73	SELENOH	selenoprotein H							69	CLEC19A	C-type lectin domain containing 19A	92	GDF6	growth differentiation factor 6	95	SLIT2	slit guidance ligand 2
63	LRP10	LDL receptor related protein 10	75	ZBTB24	zinc finger and BTB domain containing 24	91	AMT	aminomethyltransferase	89	PRR20A	proline rich 20A	78	MRPL2	mitochondrial ribosomal protein L2	61	FAM86B1	family with sequence similarity 86 member B1	93	MFSD8	major facilitator superfamily domain containing 8	73	ANKRD55	ankyrin repeat domain 55							69	ELF1	E74 like ETS transcription factor 1	91	AMT	aminomethyltransferase	95	ERBIN	erbb2 interacting protein
63	SMIM6	small integral membrane protein 6	75	TPD52L2	TPD52 like 2	91	SLC5A9	solute carrier family 5 member 9	89	PRR20D	proline rich 20D	78	TMEM41B	transmembrane protein 41B	61	NAA60	N(alpha)-acetyltransferase 60, NatF catalytic subunit	93	LMX1A	LIM homeobox transcription factor 1 alpha	73	HIPK1	homeodomain interacting protein kinase 1							69	ZNF131	zinc finger protein 131	91	SLC5A9	solute carrier family 5 member 9	95	COL4A6	collagen type IV alpha 6 chain
63	SGCD	sarcoglycan delta	74	CNOT2	CCR4-NOT transcription complex subunit 2	91	MAPK6	mitogen-activated protein kinase 6	89	KDM2B	lysine demethylase 2B	78	PPP3R1	protein phosphatase 3 regulatory subunit B, alpha	61	LDAH	lipid droplet associated hydrolase	93	ME1	malic enzyme 1	72	FAM53C	family with sequence similarity 53 member C							69	ZNF627	zinc finger protein 627	91	MAPK6	mitogen-activated protein kinase 6	95	CLDN23	claudin 23
63	PDE7B	phosphodiesterase 7B	74	OCLN	occludin	91	ZFYVE26	zinc finger FYVE-type containing 26	89	C15orf40	chromosome 15 open reading frame 40	78	IMPACT	impact RWD domain protein	60	SBF2	SET binding factor 2	93	SCN8A	sodium voltage-gated channel alpha subunit 8	72	SPRR1A	small proline rich protein 1A							68	SCN9A	sodium voltage-gated channel alpha subunit 9	91	ZFYVE26	zinc finger FYVE-type containing 26	95	PPP1R12A	protein phosphatase 1 regulatory subunit 12A
63	NFAT5	nuclear factor of activated T cells 5	74	CYP4B1	cytochrome P450 family 4 subfamily B member 1	91	IGDCC4	immunoglobulin superfamily DCC subclass member 4	89	ARHGAP44	Rho GTPase activating protein 44	78	HSBP1	heat shock factor binding protein 1	60	RAB7A	RAB7A, member RAS oncogene family	93	ANKRD26	ankyrin repeat domain 26	72	AAGAB	alpha and gamma adaptin binding protein							68	G6PC	glucose-6-phosphatase catalytic subunit	91	IGDCC4	immunoglobulin superfamily DCC subclass member 4	95	MED4	mediator complex subunit 4
63	CZIB	CXXC motif containing zinc binding protein	74	CMPK1	cytidine/uridine monophosphate kinase 1	91	E2F6	E2F transcription factor 6	89	DLC1	DLC1 Rho GTPase activating protein	78	FSD1L	fibronectin type III and SPRY domain containing 1 like	60	RTL8C	retrotransposon Gag like 8C	93	SLC24A3	solute carrier family 24 member 3	72	AJAP1	adherens junctions associated protein 1							68	AZIN1	antizyme inhibitor 1	91	E2F6	E2F transcription factor 6	95	P3H2	prolyl 3-hydroxylase 2
63	TRIM32	tripartite motif containing 32	74	OPRM1	opioid receptor mu 1	91	FAM135A	family with sequence similarity 135 member A	89	RBMS1	RNA binding motif single stranded interacting protein 1	78	YWHAE	tyrosine 3-monooxygenase/tryptophan 5-monooxygenase activation protein epsilon	60	ERG	ETS transcription factor ERG	93	MARCH6	membrane associated ring-CH-type finger 6	72	SLMAP	sarcolemma associated protein							68	L3HYPDH	trans-L-3-hydroxyproline dehydratase	91	FAM135A	family with sequence similarity 135 member A	95	UBR5	ubiquitin protein ligase E3 component n-recognin 5
63	PBX1	PBX homeobox 1	74	ST7L	suppression of tumorigenicity 7 like	91	B3GNT7	UDP-GlcNAc:betaGal beta-1,3-N-acetylglucosaminyltransferase 7	89	TGFBRAP1	transforming growth factor beta receptor associated protein 1	77	ZFHX4	zinc finger homeobox 4	60	CPLX3	complexin 3	93	EVI2A	ecotropic viral integration site 2A	72	DCN	decorin							68	SLC6A15	solute carrier family 6 member 15	91	B3GNT7	UDP-GlcNAc:betaGal beta-1,3-N-acetylglucosaminyltransferase 7	95	ZHX2	zinc fingers and homeoboxes 2
62	CHSY1	chondroitin sulfate synthase 1	74	CNGB3	cyclic nucleotide gated channel beta 3	91	PBX1	PBX homeobox 1	89	FAXC	failed axon connections homolog	77	CDK14	cyclin dependent kinase 14	60	ASTN1	astrotactin 1	93	MEIS2	Meis homeobox 2	72	C5orf24	chromosome 5 open reading frame 24							68	MYBL1	MYB proto-oncogene like 1	91	PBX1	PBX homeobox 1	95	TRIO	trio Rho guanine nucleotide exchange factor
62	RUNDC3A	RUN domain containing 3A	74	TMEM235	transmembrane protein 235	91	FNIP1	folliculin interacting protein 1	89	C1QL1	complement C1q like 1	77	NR2C1	nuclear receptor subfamily 2 group C member 1	59	PDE7B	phosphodiesterase 7B	93	KLF7	Kruppel like factor 7	71	YTHDF1	YTH N6-methyladenosine RNA binding protein 1							67	DCUN1D1	defective in cullin neddylation 1 domain containing 1	91	FNIP1	folliculin interacting protein 1	95	COL13A1	collagen type XIII alpha 1 chain
62	GFAP	glial fibrillary acidic protein	74	SHANK2	SH3 and multiple ankyrin repeat domains 2	91	ASAP1	ArfGAP with SH3 domain, ankyrin repeat and PH domain 1	89	PRR20E	proline rich 20E	77	TMPRSS11A	transmembrane serine protease 11A	59	PPP4R2	protein phosphatase 4 regulatory subunit 2	93	AGTR1	angiotensin II receptor type 1	71	AREL1	apoptosis resistant E3 ubiquitin protein ligase 1							67	EMSY	EMSY, BRCA2 interacting transcriptional repressor	91	ASAP1	ArfGAP with SH3 domain, ankyrin repeat and PH domain 1	95	TAB3	TGF-beta activated kinase 1 (MAP3K7) binding protein 3
62	DAB2	DAB2, clathrin adaptor protein	74	INSIG1	insulin induced gene 1	91	ERCC6	ERCC excision repair 6, chromatin remodeling factor	89	VEZF1	vascular endothelial zinc finger 1	77	ZFX	zinc finger protein X-linked	59	OXLD1	oxidoreductase like domain containing 1	93	NUMB	NUMB, endocytic adaptor protein	71	FAM172A	family with sequence similarity 172 member A							67	ORC2	origin recognition complex subunit 2	91	ERCC6	ERCC excision repair 6, chromatin remodeling factor	95	FBXO38	F-box protein 38
62	SGPL1	sphingosine-1-phosphate lyase 1	74	DLX4	distal-less homeobox 4	91	ACVR1C	activin A receptor type 1C	89	PRR20C	proline rich 20C	77	ANKFY1	ankyrin repeat and FYVE domain containing 1	59	MGMT	O-6-methylguanine-DNA methyltransferase	93	GPD2	glycerol-3-phosphate dehydrogenase 2	71	EDEM1	ER degradation enhancing alpha-mannosidase like protein 1							67	ZFP1	ZFP1 zinc finger protein	91	ACVR1C	activin A receptor type 1C	95	BRD4	bromodomain containing 4
62	RNLS	renalase, FAD dependent amine oxidase	73	NDN	necdin, MAGE family member	91	RGS16	regulator of G protein signaling 16	89	ZIC2	Zic family member 2	77	SH3BGRL2	SH3 domain binding glutamate rich protein like 2	59	CSK	C-terminal Src kinase	93	PRKAA2	protein kinase AMP-activated catalytic subunit alpha 2	71	ITGB3	integrin subunit beta 3							67	CAMTA1	calmodulin binding transcription activator 1	91	RGS16	regulator of G protein signaling 16	95	RXRA	retinoid X receptor alpha
62	ATRNL1	attractin like 1	73	MAPK8	mitogen-activated protein kinase 8	91	DDI2	DNA damage inducible 1 homolog 2	89	ATAD2B	ATPase family, AAA domain containing 2B	77	HMGB1	high mobility group box 1	59	SMPD3	sphingomyelin phosphodiesterase 3	93	RFC3	replication factor C subunit 3	71	NT5DC3	5'-nucleotidase domain containing 3							67	ANO4	anoctamin 4	91	DDI2	DNA damage inducible 1 homolog 2	95	ZNF638	zinc finger protein 638
61	PRDM10	PR/SET domain 10	73	INO80	INO80 complex subunit	91	XRN1	5'-3' exoribonuclease 1	89	DCTN2	dynactin subunit 2	77	UBE2K	ubiquitin conjugating enzyme E2 K	59	GLYATL3	glycine-N-acyltransferase like 3	93	ZRANB2	zinc finger RANBP2-type containing 2	71	SLC11A2	solute carrier family 11 member 2							66	RAB2A	RAB2A, member RAS oncogene family	91	XRN1	5'-3' exoribonuclease 1	95	ZNF148	zinc finger protein 148
61	B3GNT7	UDP-GlcNAc:betaGal beta-1,3-N-acetylglucosaminyltransferase 7	73	SH3TC2	SH3 domain and tetratricopeptide repeats 2	91	PLXNC1	plexin C1	89	AP3S1	adaptor related protein complex 3 subunit sigma 1	77	TTC30A	tetratricopeptide repeat domain 30A	59	ZNF19	zinc finger protein 19	93	GSE1	Gse1 coiled-coil protein	71	LCE3D	late cornified envelope 3D							66	PYGO1	pygopus family PHD finger 1	91	PLXNC1	plexin C1	95	SUMO2	small ubiquitin-like modifier 2
61	ZRANB1	zinc finger RANBP2-type containing 1	73	MRAP2	melanocortin 2 receptor accessory protein 2	91	HECTD2	HECT domain E3 ubiquitin protein ligase 2	88	FOXJ3	forkhead box J3	77	ERICH3	glutamate rich 3	58	ABR	ABR, RhoGEF and GTPase activating protein	93	ITGAV	integrin subunit alpha V	71	DONSON	downstream neighbor of SON							66	ILDR2	immunoglobulin like domain containing receptor 2	91	HECTD2	HECT domain E3 ubiquitin protein ligase 2	95	PPP6R3	protein phosphatase 6 regulatory subunit 3
61	ZNF106	zinc finger protein 106	73	GHSR	growth hormone secretagogue receptor	91	TMPPE	transmembrane protein with metallophosphoesterase domain	88	UCK2	uridine-cytidine kinase 2	76	TMEM230	transmembrane protein 230	58	CSNK1E	casein kinase 1 epsilon	93	RHOQ	ras homolog family member Q	71	TDP2	tyrosyl-DNA phosphodiesterase 2							66	SEC13	SEC13 homolog, nuclear pore and COPII coat complex component	91	TMPPE	transmembrane protein with metallophosphoesterase domain	95	RORA	RAR related orphan receptor A
61	FAM107A	family with sequence similarity 107 member A	73	YWHAB	tyrosine 3-monooxygenase/tryptophan 5-monooxygenase activation protein beta	91	SOCS4	suppressor of cytokine signaling 4	88	TAOK1	TAO kinase 1	76	AIG1	androgen induced 1	58	EXTL3	exostosin like glycosyltransferase 3	93	ODAPH	odontogenesis associated phosphoprotein	71	EPB41L1	erythrocyte membrane protein band 4.1 like 1							66	COL5A2	collagen type V alpha 2 chain	91	SOCS4	suppressor of cytokine signaling 4	95	SPRY2	sprouty RTK signaling antagonist 2
60	TRDN	triadin	73	MAPK9	mitogen-activated protein kinase 9	91	PBX3	PBX homeobox 3	88	CPEB2	cytoplasmic polyadenylation element binding protein 2	76	GOPC	golgi associated PDZ and coiled-coil motif containing	58	LRRC8A	leucine rich repeat containing 8 VRAC subunit A	93	SLCO5A1	solute carrier organic anion transporter family member 5A1	71	NKAIN1	sodium/potassium transporting ATPase interacting 1							66	DAZL	deleted in azoospermia like	91	PBX3	PBX homeobox 3	95	GCLC	glutamate-cysteine ligase catalytic subunit
60	LNPK	lunapark, ER junction formation factor	73	ZSCAN18	zinc finger and SCAN domain containing 18	91	CEP135	centrosomal protein 135	88	UNK	unk zinc finger	76	SRSF2	serine and arginine rich splicing factor 2	58	CEMIP	cell migration inducing hyaluronidase 1	93	GTF3C3	general transcription factor IIIC subunit 3	71	UBFD1	ubiquitin family domain containing 1							66	CPSF2	cleavage and polyadenylation specific factor 2	91	CEP135	centrosomal protein 135	94	FZD1	frizzled class receptor 1
60	EPB41L2	erythrocyte membrane protein band 4.1 like 2	73	SREK1IP1	SREK1 interacting protein 1	91	RBFOX2	RNA binding fox-1 homolog 2	88	NECAB1	N-terminal EF-hand calcium binding protein 1	76	ETFBKMT	electron transfer flavoprotein subunit beta lysine methyltransferase	58	L3MBTL2	L3MBTL2, polycomb repressive complex 1 subunit	92	NCKAP1	NCK associated protein 1	71	C10orf105	chromosome 10 open reading frame 105							66	BOLL	boule homolog, RNA binding protein	91	RBFOX2	RNA binding fox-1 homolog 2	94	PIM3	Pim-3 proto-oncogene, serine/threonine kinase
60	LATS2	large tumor suppressor kinase 2	72	ELMOD2	ELMO domain containing 2	90	PALD1	phosphatase domain containing paladin 1	88	KAT6B	lysine acetyltransferase 6B	76	KLHL29	kelch like family member 29	58	LOXL3	lysyl oxidase like 3	92	SLC4A7	solute carrier family 4 member 7	71	ABRAXAS2	abraxas 2, BRISC complex subunit							65	RNF125	ring finger protein 125	90	PALD1	phosphatase domain containing paladin 1	94	L3MBTL3	L3MBTL3, histone methyl-lysine binding protein
60	FAM168A	family with sequence similarity 168 member A	72	CNTF	ciliary neurotrophic factor	90	GALNT2	polypeptide N-acetylgalactosaminyltransferase 2	88	STARD4	StAR related lipid transfer domain containing 4	76	MRPS10	mitochondrial ribosomal protein S10	58	TRIP11	thyroid hormone receptor interactor 11	92	MBNL3	muscleblind like splicing regulator 3	70	IL12A	interleukin 12A							65	CNOT6L	CCR4-NOT transcription complex subunit 6 like	90	GALNT2	polypeptide N-acetylgalactosaminyltransferase 2	94	GDF6	growth differentiation factor 6
60	CLCN6	chloride voltage-gated channel 6	72	RABL3	RAB, member of RAS oncogene family like 3	90	CARNMT1	carnosine N-methyltransferase 1	88	ELAVL1	ELAV like RNA binding protein 1	76	SLC38A2	solute carrier family 38 member 2	58	DNAJC5	DnaJ heat shock protein family (Hsp40) member C5	92	BOD1L1	biorientation of chromosomes in cell division 1 like 1	70	HNF1A	HNF1 homeobox A							65	ZNRF2	zinc and ring finger 2	90	CARNMT1	carnosine N-methyltransferase 1	94	TTLL5	tubulin tyrosine ligase like 5
59	UBE2D2	ubiquitin conjugating enzyme E2 D2	72	PABPC1	poly(A) binding protein cytoplasmic 1	90	IL13	interleukin 13	88	ARHGAP11A	Rho GTPase activating protein 11A	76	HRASLS5	HRAS like suppressor family member 5	58	BRD1	bromodomain containing 1	92	NTF3	neurotrophin 3	70	VAT1	vesicle amine transport 1							65	SLC44A1	solute carrier family 44 member 1	90	IL13	interleukin 13	94	CREBRF	CREB3 regulatory factor
59	TARDBP	TAR DNA binding protein	72	GRIP2	glutamate receptor interacting protein 2	90	PLXND1	plexin D1	87	LRRTM3	leucine rich repeat transmembrane neuronal 3	76	PRRG1	proline rich and Gla domain 1	58	GLIS1	GLIS family zinc finger 1	92	C3orf38	chromosome 3 open reading frame 38	70	KLF12	Kruppel like factor 12							65	DDI2	DNA damage inducible 1 homolog 2	90	PLXND1	plexin D1	94	BCL11A	BCL11A, BAF complex component
59	NFIA	nuclear factor I A	72	KMT5B	lysine methyltransferase 5B	90	SRGAP1	SLIT-ROBO Rho GTPase activating protein 1	87	COLEC12	collectin subfamily member 12	75	ZNF80	zinc finger protein 80	58	ZNF296	zinc finger protein 296	92	ARL13B	ADP ribosylation factor like GTPase 13B	70	RAB22A	RAB22A, member RAS oncogene family							65	RANBP17	RAN binding protein 17	90	SRGAP1	SLIT-ROBO Rho GTPase activating protein 1	94	SP1	Sp1 transcription factor
59	FBXL7	F-box and leucine rich repeat protein 7	72	TGIF2	TGFB induced factor homeobox 2	90	HIP1	huntingtin interacting protein 1	87	TOMM20	translocase of outer mitochondrial membrane 20	75	PAK5	p21 (RAC1) activated kinase 5	58	GPD1	glycerol-3-phosphate dehydrogenase 1	92	TMEM65	transmembrane protein 65	70	MTRR	5-methyltetrahydrofolate-homocysteine methyltransferase reductase							65	LYPLAL1	lysophospholipase like 1	90	HIP1	huntingtin interacting protein 1	94	IRF6	interferon regulatory factor 6
59	EIF2S2	eukaryotic translation initiation factor 2 subunit beta	72	STUB1	STIP1 homology and U-box containing protein 1	90	THOC2	THO complex 2	87	AP4M1	adaptor related protein complex 4 subunit mu 1	75	CALN1	calneuron 1	58	TPTEP2-CSNK1E	TPTEP2-CSNK1E readthrough	92	FMNL2	formin like 2	70	AAK1	AP2 associated kinase 1							65	MAGI1	membrane associated guanylate kinase, WW and PDZ domain containing 1	90	THOC2	THO complex 2	94	ATP1B3	ATPase Na+/K+ transporting subunit beta 3
58	SULT1C2	sulfotransferase family 1C member 2	72	CCDC186	coiled-coil domain containing 186	90	FAM122A	family with sequence similarity 122A	87	TRHDE	thyrotropin releasing hormone degrading enzyme	75	LPAR1	lysophosphatidic acid receptor 1	57	ETS2	ETS proto-oncogene 2, transcription factor	92	LRRC7	leucine rich repeat containing 7	70	GALNTL6	polypeptide N-acetylgalactosaminyltransferase like 6							64	GC	GC, vitamin D binding protein	90	FAM122A	family with sequence similarity 122A	94	TP63	tumor protein p63
58	CMTR2	cap methyltransferase 2	71	NFIA	nuclear factor I A	90	KCTD17	potassium channel tetramerization domain containing 17	87	ROCK1	Rho associated coiled-coil containing protein kinase 1	75	NUP50	nucleoporin 50	57	INPP5B	inositol polyphosphate-5-phosphatase B	92	CACNA2D3	calcium voltage-gated channel auxiliary subunit alpha2delta 3	70	UBE3A	ubiquitin protein ligase E3A							64	APOL6	apolipoprotein L6	90	KCTD17	potassium channel tetramerization domain containing 17	94	AFF4	AF4/FMR2 family member 4
58	PPFIA1	PTPRF interacting protein alpha 1	71	ZYG11A	zyg-11 family member A, cell cycle regulator	90	LIMD2	LIM domain containing 2	87	FBXO34	F-box protein 34	75	RBPMS	RNA binding protein, mRNA processing factor	57	SOS1	SOS Ras/Rac guanine nucleotide exchange factor 1	92	C18orf25	chromosome 18 open reading frame 25	70	DAZAP2	DAZ associated protein 2							64	ZNF333	zinc finger protein 333	90	LIMD2	LIM domain containing 2	94	PDE4A	phosphodiesterase 4A
58	SREBF1	sterol regulatory element binding transcription factor 1	71	LATS2	large tumor suppressor kinase 2	90	KLHDC8B	kelch domain containing 8B	87	SHISA6	shisa family member 6	75	GPR75	G protein-coupled receptor 75	57	ASF1B	anti-silencing function 1B histone chaperone	92	ZNF326	zinc finger protein 326	70	TRAF4	TNF receptor associated factor 4							64	ZNF454	zinc finger protein 454	90	KLHDC8B	kelch domain containing 8B	94	ANTXR1	ANTXR cell adhesion molecule 1
58	FCHSD1	FCH and double SH3 domains 1	71	PTPRN	protein tyrosine phosphatase, receptor type N	90	CD59	CD59 molecule (CD59 blood group)	87	TSPAN3	tetraspanin 3	75	DGKH	diacylglycerol kinase eta	57	BTG2	BTG anti-proliferation factor 2	92	ZNF792	zinc finger protein 792	70	CPSF2	cleavage and polyadenylation specific factor 2							64	PPP1R1C	protein phosphatase 1 regulatory inhibitor subunit 1C	90	CD59	CD59 molecule (CD59 blood group)	94	TNFRSF11B	TNF receptor superfamily member 11b
58	GOSR2	golgi SNAP receptor complex member 2	71	DPY19L1	dpy-19 like C-mannosyltransferase 1	90	DPP6	dipeptidyl peptidase like 6	87	BCAS1	breast carcinoma amplified sequence 1	74	TRIM7	tripartite motif containing 7	57	DNAJC12	DnaJ heat shock protein family (Hsp40) member C12	92	CLCN4	chloride voltage-gated channel 4	69	ATP8A1	ATPase phospholipid transporting 8A1							64	TIMMDC1	translocase of inner mitochondrial membrane domain containing 1	90	DPP6	dipeptidyl peptidase like 6	94	GLRB	glycine receptor beta
58	C9orf47	chromosome 9 open reading frame 47	71	PIAS1	protein inhibitor of activated STAT 1	90	DDX19B	DEAD-box helicase 19B	87	HIVEP1	human immunodeficiency virus type I enhancer binding protein 1	74	SEC24D	SEC24 homolog D, COPII coat complex component	57	CABLES2	Cdk5 and Abl enzyme substrate 2	91	PITX2	paired like homeodomain 2	69	PHC2	polyhomeotic homolog 2							64	ANKH	ANKH inorganic pyrophosphate transport regulator	90	DDX19B	DEAD-box helicase 19B	94	FMN1	formin 1
58	PPARA	peroxisome proliferator activated receptor alpha	71	PIWIL1	piwi like RNA-mediated gene silencing 1	90	GALC	galactosylceramidase	87	GRB10	growth factor receptor bound protein 10	74	EYA1	EYA transcriptional coactivator and phosphatase 1	57	BRD3	bromodomain containing 3	91	KIAA1841	KIAA1841	69	CDC23	cell division cycle 23							64	PLA2G15	phospholipase A2 group XV	90	GALC	galactosylceramidase	94	SEC24A	SEC24 homolog A, COPII coat complex component
57	MTRNR2L10	MT-RNR2 like 10	71	C10orf82	chromosome 10 open reading frame 82	90	KCTD21	potassium channel tetramerization domain containing 21	87	PAPPA	pappalysin 1	74	ANKS4B	ankyrin repeat and sterile alpha motif domain containing 4B	57	RNF7	ring finger protein 7	91	CAMLG	calcium modulating ligand	69	MEGF11	multiple EGF like domains 11							64	ASPA	aspartoacylase	90	KCTD21	potassium channel tetramerization domain containing 21	94	KLF9	Kruppel like factor 9
57	NRP1	neuropilin 1	71	SPCS3	signal peptidase complex subunit 3	90	BEGAIN	brain enriched guanylate kinase associated	87	POLH	DNA polymerase eta	74	STMN2	stathmin 2	57	KCNQ2	potassium voltage-gated channel subfamily Q member 2	91	SH3D19	SH3 domain containing 19	69	AGPAT3	1-acylglycerol-3-phosphate O-acyltransferase 3							64	POT1	protection of telomeres 1	90	BEGAIN	brain enriched guanylate kinase associated	94	ASCL1	achaete-scute family bHLH transcription factor 1
57	SIPA1L1	signal induced proliferation associated 1 like 1	71	ALDH5A1	aldehyde dehydrogenase 5 family member A1	90	CNOT6L	CCR4-NOT transcription complex subunit 6 like	87	RBMS3	RNA binding motif single stranded interacting protein 3	74	BMP3	bone morphogenetic protein 3	57	CDC42SE2	CDC42 small effector 2	91	ETF1	eukaryotic translation termination factor 1	69	RNF8	ring finger protein 8							63	MED14	mediator complex subunit 14	90	CNOT6L	CCR4-NOT transcription complex subunit 6 like	94	JARID2	jumonji and AT-rich interaction domain containing 2
57	RNF112	ring finger protein 112	71	SEC14L2	SEC14 like lipid binding 2	90	HSPA14	heat shock protein family A (Hsp70) member 14	87	CADM2	cell adhesion molecule 2	74	CREBZF	CREB/ATF bZIP transcription factor	57	CACNA1B	calcium voltage-gated channel subunit alpha1 B	91	SKIDA1	SKI/DACH domain containing 1	69	CCDC28A	coiled-coil domain containing 28A							63	USP53	ubiquitin specific peptidase 53	90	HSPA14	heat shock protein family A (Hsp70) member 14	94	ZNF12	zinc finger protein 12
57	PTCH1	patched 1	71	PMF1	polyamine modulated factor 1	89	PPP1R16B	protein phosphatase 1 regulatory subunit 16B	87	UBE2G1	ubiquitin conjugating enzyme E2 G1	74	NR5A2	nuclear receptor subfamily 5 group A member 2	56	TTYH3	tweety family member 3	91	MGARP	mitochondria localized glutamic acid rich protein	69	DMXL2	Dmx like 2							63	GJC3	gap junction protein gamma 3	89	PPP1R16B	protein phosphatase 1 regulatory subunit 16B	94	CTHRC1	collagen triple helix repeat containing 1
57	DNAI2	dynein axonemal intermediate chain 2	70	CNP	2',3'-cyclic nucleotide 3' phosphodiesterase	89	FNDC3A	fibronectin type III domain containing 3A	87	NAMPT	nicotinamide phosphoribosyltransferase	73	LRRC40	leucine rich repeat containing 40	56	LRRC3	leucine rich repeat containing 3	91	TMTC3	transmembrane and tetratricopeptide repeat containing 3	69	CCDC71L	coiled-coil domain containing 71 like							63	CBWD6	COBW domain containing 6	89	FNDC3A	fibronectin type III domain containing 3A	94	RASL11B	RAS like family 11 member B
57	CEP164	centrosomal protein 164	70	NRN1	neuritin 1	89	TMEM167A	transmembrane protein 167A	87	ATP5MD	ATP synthase membrane subunit DAPIT	73	VPS41	VPS41, HOPS complex subunit	56	ESR1	estrogen receptor 1	91	SCN3A	sodium voltage-gated channel alpha subunit 3	68	KIF21B	kinesin family member 21B							63	CBWD3	COBW domain containing 3	89	TMEM167A	transmembrane protein 167A	94	STXBP5L	syntaxin binding protein 5 like
56	NCOR1	nuclear receptor corepressor 1	70	ADCY2	adenylate cyclase 2	89	USP24	ubiquitin specific peptidase 24	86	SGK1	serum/glucocorticoid regulated kinase 1	73	TRAF6	TNF receptor associated factor 6	56	ZNF292	zinc finger protein 292	91	DNAJB4	DnaJ heat shock protein family (Hsp40) member B4	68	HADHB	hydroxyacyl-CoA dehydrogenase trifunctional multienzyme complex subunit beta							63	SCEL	sciellin	89	USP24	ubiquitin specific peptidase 24	94	M6PR	mannose-6-phosphate receptor, cation dependent
56	OGFR	opioid growth factor receptor	70	ARSK	arylsulfatase family member K	89	ERO1A	endoplasmic reticulum oxidoreductase 1 alpha	86	TMEM170B	transmembrane protein 170B	73	U2SURP	U2 snRNP associated SURP domain containing	56	GOLGA7	golgin A7	91	EPB41L5	erythrocyte membrane protein band 4.1 like 5	68	SDCBP	syndecan binding protein							63	PDE10A	phosphodiesterase 10A	89	ERO1A	endoplasmic reticulum oxidoreductase 1 alpha	94	EBF1	EBF transcription factor 1
56	EPM2AIP1	EPM2A interacting protein 1	70	RIC8B	RIC8 guanine nucleotide exchange factor B	89	PLEKHG6	pleckstrin homology and RhoGEF domain containing G6	86	XPO4	exportin 4	73	JAKMIP3	Janus kinase and microtubule interacting protein 3	56	SMIM12	small integral membrane protein 12	91	LCOR	ligand dependent nuclear receptor corepressor	68	JADE1	jade family PHD finger 1							63	ADCY1	adenylate cyclase 1	89	PLEKHG6	pleckstrin homology and RhoGEF domain containing G6	94	JADE2	jade family PHD finger 2
56	FAM206A	family with sequence similarity 206 member A	70	MECP2	methyl-CpG binding protein 2	89	GAN	gigaxonin	86	ARL8B	ADP ribosylation factor like GTPase 8B	73	IL6ST	interleukin 6 signal transducer	56	CPZ	carboxypeptidase Z	91	ZNF148	zinc finger protein 148	68	ZNF384	zinc finger protein 384							63	UTS2B	urotensin 2B	89	GAN	gigaxonin	94	TOP2B	DNA topoisomerase II beta
56	JAK2	Janus kinase 2	70	SAMD12	sterile alpha motif domain containing 12	89	MRS2	magnesium transporter MRS2	86	ADGRG3	adhesion G protein-coupled receptor G3	73	EZR	ezrin	56	ZNRF2	zinc and ring finger 2	91	SECISBP2L	SECIS binding protein 2 like	68	SLC30A4	solute carrier family 30 member 4							63	CBWD5	COBW domain containing 5	89	MRS2	magnesium transporter MRS2	94	PPP1R8	protein phosphatase 1 regulatory subunit 8
56	NLRP1	NLR family pyrin domain containing 1	70	RBM22	RNA binding motif protein 22	89	GJC1	gap junction protein gamma 1	86	TMEM106B	transmembrane protein 106B	72	FREM2	FRAS1 related extracellular matrix protein 2	56	SPPL2B	signal peptide peptidase like 2B	91	CLVS2	clavesin 2	68	GABRA4	gamma-aminobutyric acid type A receptor alpha4 subunit							63	GALNT1	polypeptide N-acetylgalactosaminyltransferase 1	89	GJC1	gap junction protein gamma 1	94	CD55	CD55 molecule (Cromer blood group)
56	VWA5A	von Willebrand factor A domain containing 5A	69	CLEC4A	C-type lectin domain family 4 member A	89	GPR26	G protein-coupled receptor 26	86	RNF38	ring finger protein 38	72	RBBP4	RB binding protein 4, chromatin remodeling factor	56	HVCN1	hydrogen voltage gated channel 1	91	MIER3	MIER family member 3	67	NFASC	neurofascin							63	COBLL1	cordon-bleu WH2 repeat protein like 1	89	GPR26	G protein-coupled receptor 26	94	GABRA5	gamma-aminobutyric acid type A receptor alpha5 subunit
55	AKR1C2	aldo-keto reductase family 1 member C2	69	WAC	WW domain containing adaptor with coiled-coil	89	ABT1	activator of basal transcription 1	86	SDC3	syndecan 3	72	RPGRIP1L	RPGRIP1 like	56	HPS1	HPS1, biogenesis of lysosomal organelles complex 3 subunit 1	90	CCDC117	coiled-coil domain containing 117	67	ABHD12	abhydrolase domain containing 12							62	TMEM217	transmembrane protein 217	89	ABT1	activator of basal transcription 1	94	TMEM170A	transmembrane protein 170A
55	ARL4A	ADP ribosylation factor like GTPase 4A	69	C21orf91	chromosome 21 open reading frame 91	89	MYCN	MYCN proto-oncogene, bHLH transcription factor	86	RALYL	RALY RNA binding protein like	72	CCR9	C-C motif chemokine receptor 9	56	SERPINA1	serpin family A member 1	90	CBWD6	COBW domain containing 6	67	ATG5	autophagy related 5							62	DDX60L	DExD/H-box 60 like	89	MYCN	MYCN proto-oncogene, bHLH transcription factor	93	DIDO1	death inducer-obliterator 1
55	PROSER2	proline and serine rich 2	69	RAC1	Rac family small GTPase 1	89	FBXL12	F-box and leucine rich repeat protein 12	86	ATXN7L3	ataxin 7 like 3	72	SYPL1	synaptophysin like 1	56	TSHZ2	teashirt zinc finger homeobox 2	90	COMMD3-BMI1	COMMD3-BMI1 readthrough	67	NGFR	nerve growth factor receptor							62	ZRANB2	zinc finger RANBP2-type containing 2	89	FBXL12	F-box and leucine rich repeat protein 12	93	PDIA5	protein disulfide isomerase family A member 5
55	SEPT5	septin 5	69	UPF1	UPF1, RNA helicase and ATPase	89	LIN28A	lin-28 homolog A	86	ABHD17C	abhydrolase domain containing 17C	71	MYT1	myelin transcription factor 1	56	RAB1B	RAB1B, member RAS oncogene family	90	ITGB6	integrin subunit beta 6	67	BNIP3	BCL2 interacting protein 3							61	CWC27	CWC27 spliceosome associated protein homolog	89	LIN28A	lin-28 homolog A	93	HIVEP1	human immunodeficiency virus type I enhancer binding protein 1
55	SH3BP2	SH3 domain binding protein 2	69	POTEA	POTE ankyrin domain family member A	89	LBR	lamin B receptor	86	EFEMP1	EGF containing fibulin extracellular matrix protein 1	71	CAPRIN1	cell cycle associated protein 1	56	TIMP4	TIMP metallopeptidase inhibitor 4	90	ZNF492	zinc finger protein 492	67	USP38	ubiquitin specific peptidase 38							61	ZBTB20	zinc finger and BTB domain containing 20	89	LBR	lamin B receptor	93	GNB4	G protein subunit beta 4
55	MFSD1	major facilitator superfamily domain containing 1	69	TNKS	tankyrase	89	ZNF275	zinc finger protein 275	86	TMEM130	transmembrane protein 130	71	FZD10	frizzled class receptor 10	56	TEAD1	TEA domain transcription factor 1	90	CSGALNACT2	chondroitin sulfate N-acetylgalactosaminyltransferase 2	67	STXBP5	syntaxin binding protein 5							61	PLP1	proteolipid protein 1	89	ZNF275	zinc finger protein 275	93	KCNA2	potassium voltage-gated channel subfamily A member 2
55	GCLC	glutamate-cysteine ligase catalytic subunit	69	SEMA5A	semaphorin 5A	89	FGF11	fibroblast growth factor 11	86	QSER1	glutamine and serine rich 1	71	POU4F2	POU class 4 homeobox 2	55	TRIM54	tripartite motif containing 54	90	CBWD1	COBW domain containing 1	66	GPATCH2L	G-patch domain containing 2 like							61	TMEM183A	transmembrane protein 183A	89	FGF11	fibroblast growth factor 11	93	PRRC2C	proline rich coiled-coil 2C
55	GPM6B	glycoprotein M6B	69	ZNF559-ZNF177	ZNF559-ZNF177 readthrough	89	ZNF784	zinc finger protein 784	86	CNKSR2	connector enhancer of kinase suppressor of Ras 2	71	RSPH3	radial spoke head 3 homolog	55	SLC9A6	solute carrier family 9 member A6	90	PTPRR	protein tyrosine phosphatase, receptor type R	66	TMEM178B	transmembrane protein 178B							61	C6orf118	chromosome 6 open reading frame 118	89	ZNF784	zinc finger protein 784	93	AKIRIN1	akirin 1
55	SMG1	SMG1, nonsense mediated mRNA decay associated PI3K related kinase	69	H2AFZ	H2A histone family member Z	89	PLPP5	phospholipid phosphatase 5	86	KPNA4	karyopherin subunit alpha 4	71	HGSNAT	heparan-alpha-glucosaminide N-acetyltransferase	55	CKLF-CMTM1	CKLF-CMTM1 readthrough	90	RAP2A	RAP2A, member of RAS oncogene family	66	KSR1	kinase suppressor of ras 1							61	GCLC	glutamate-cysteine ligase catalytic subunit	89	PLPP5	phospholipid phosphatase 5	93	SIPA1L2	signal induced proliferation associated 1 like 2
55	ANGPT4	angiopoietin 4	69	HIP1	huntingtin interacting protein 1	89	OPA3	OPA3, outer mitochondrial membrane lipid metabolism regulator	86	NEK6	NIMA related kinase 6	71	CTNNA3	catenin alpha 3	55	SCGB1A1	secretoglobin family 1A member 1	90	CBWD5	COBW domain containing 5	66	CTAG2	cancer/testis antigen 2							61	ZNF813	zinc finger protein 813	89	OPA3	OPA3, outer mitochondrial membrane lipid metabolism regulator	93	ARHGAP11A	Rho GTPase activating protein 11A
55	NRBP2	nuclear receptor binding protein 2	68	MAP3K20	mitogen-activated protein kinase kinase kinase 20	89	SLC38A9	solute carrier family 38 member 9	86	KIF13A	kinesin family member 13A	71	EYA3	EYA transcriptional coactivator and phosphatase 3	55	CMTM1	CKLF like MARVEL transmembrane domain containing 1	90	APPBP2	amyloid beta precursor protein binding protein 2	66	ENAH	ENAH, actin regulator							60	MAGEB6	MAGE family member B6	89	SLC38A9	solute carrier family 38 member 9	93	MBNL1	muscleblind like splicing regulator 1
55	FGB	fibrinogen beta chain	68	CHRNB4	cholinergic receptor nicotinic beta 4 subunit	89	DNAJC1	DnaJ heat shock protein family (Hsp40) member C1	86	CITED2	Cbp/p300 interacting transactivator with Glu/Asp rich carboxy-terminal domain 2	70	TNRC6C	trinucleotide repeat containing 6C	55	PHLPP1	PH domain and leucine rich repeat protein phosphatase 1	90	CBWD2	COBW domain containing 2	65	NRG1	neuregulin 1							60	DYNC1I2	dynein cytoplasmic 1 intermediate chain 2	89	DNAJC1	DnaJ heat shock protein family (Hsp40) member C1	93	PHTF2	putative homeodomain transcription factor 2
54	FNBP1	formin binding protein 1	68	ADAM19	ADAM metallopeptidase domain 19	89	HDLBP	high density lipoprotein binding protein	85	PSMA5	proteasome subunit alpha 5	70	ERBIN	erbb2 interacting protein	55	STK32B	serine/threonine kinase 32B	90	LACTB	lactamase beta	65	ZNF74	zinc finger protein 74							60	TRAF3IP1	TRAF3 interacting protein 1	89	HDLBP	high density lipoprotein binding protein	93	YPEL2	yippee like 2
54	PSMD9	proteasome 26S subunit, non-ATPase 9	68	KIAA1191	KIAA1191	89	RDX	radixin	85	M6PR	mannose-6-phosphate receptor, cation dependent	70	SEMA6D	semaphorin 6D	55	TCP10L	t-complex 10 like	90	SEC24A	SEC24 homolog A, COPII coat complex component	65	LPP	LIM domain containing preferred translocation partner in lipoma							60	RABIF	RAB interacting factor	89	RDX	radixin	93	GLI2	GLI family zinc finger 2
54	CCDC71L	coiled-coil domain containing 71 like	68	PYCR2	pyrroline-5-carboxylate reductase 2	89	CASP3	caspase 3	85	KAT6A	lysine acetyltransferase 6A	70	ARPP21	cAMP regulated phosphoprotein 21	55	G6PD	glucose-6-phosphate dehydrogenase	90	SMAD5	SMAD family member 5	65	MKI67	marker of proliferation Ki-67							60	SCP2	sterol carrier protein 2	89	CASP3	caspase 3	93	NEDD1	neural precursor cell expressed, developmentally down-regulated 1
54	UGT3A1	UDP glycosyltransferase family 3 member A1	68	ACTR3	ARP3 actin related protein 3 homolog	89	STIMATE	STIM activating enhancer	85	USP42	ubiquitin specific peptidase 42	70	REL	REL proto-oncogene, NF-kB subunit	55	SHISAL1	shisa like 1	90	MMUT	methylmalonyl-CoA mutase	65	KCTD4	potassium channel tetramerization domain containing 4							60	SH3BP5	SH3 domain binding protein 5	89	STIMATE	STIM activating enhancer	93	MORF4L1	mortality factor 4 like 1
54	TMED4	transmembrane p24 trafficking protein 4	68	JADE1	jade family PHD finger 1	89	MED8	mediator complex subunit 8	85	VANGL2	VANGL planar cell polarity protein 2	69	WDR43	WD repeat domain 43	55	LAT2	linker for activation of T cells family member 2	90	DHRS1	dehydrogenase/reductase 1	65	DNM1L	dynamin 1 like							60	COX18	cytochrome c oxidase assembly factor COX18	89	MED8	mediator complex subunit 8	93	CDKN1C	cyclin dependent kinase inhibitor 1C
54	CAPN2	calpain 2	68	CABP4	calcium binding protein 4	89	FZD4	frizzled class receptor 4	85	RXRA	retinoid X receptor alpha	69	USF3	upstream transcription factor family member 3	55	PAIP2	poly(A) binding protein interacting protein 2	90	C21orf91	chromosome 21 open reading frame 91	65	CRKL	CRK like proto-oncogene, adaptor protein							60	MEF2C	myocyte enhancer factor 2C	89	FZD4	frizzled class receptor 4	93	DOCK4	dedicator of cytokinesis 4
54	RUFY2	RUN and FYVE domain containing 2	68	FPGT	fucose-1-phosphate guanylyltransferase	89	ACTA1	actin, alpha 1, skeletal muscle	85	FLT3LG	fms related tyrosine kinase 3 ligand	69	TGFBR1	transforming growth factor beta receptor 1	54	TCL1A	T cell leukemia/lymphoma 1A	90	ARID2	AT-rich interaction domain 2	65	FAM167A	family with sequence similarity 167 member A							60	GLCCI1	glucocorticoid induced 1	89	ACTA1	actin, alpha 1, skeletal muscle	93	MCTP1	multiple C2 and transmembrane domain containing 1
54	CD59	CD59 molecule (CD59 blood group)	67	DPM1	dolichyl-phosphate mannosyltransferase subunit 1, catalytic	89	TSPEAR	thrombospondin type laminin G domain and EAR repeats	85	ZNF367	zinc finger protein 367	69	MYSM1	Myb like, SWIRM and MPN domains 1	54	BTBD9	BTB domain containing 9	90	ANKRD10	ankyrin repeat domain 10	65	N4BP1	NEDD4 binding protein 1							60	TMEM154	transmembrane protein 154	89	TSPEAR	thrombospondin type laminin G domain and EAR repeats	93	PRKAA2	protein kinase AMP-activated catalytic subunit alpha 2
54	CREM	cAMP responsive element modulator	67	CELF2	CUGBP Elav-like family member 2	89	PLA2G3	phospholipase A2 group III	85	EIF4ENIF1	eukaryotic translation initiation factor 4E nuclear import factor 1	69	AP2M1	adaptor related protein complex 2 subunit mu 1	54	FNDC5	fibronectin type III domain containing 5	90	WDR47	WD repeat domain 47	64	ANTXR1	ANTXR cell adhesion molecule 1							59	GALNT13	polypeptide N-acetylgalactosaminyltransferase 13	89	PLA2G3	phospholipase A2 group III	93	RPL29	ribosomal protein L29
53	METTL2A	methyltransferase like 2A	67	DLEU7	deleted in lymphocytic leukemia 7	89	SLC20A1	solute carrier family 20 member 1	85	BRD1	bromodomain containing 1	69	GNB4	G protein subunit beta 4	54	FAM53C	family with sequence similarity 53 member C	90	CBWD3	COBW domain containing 3	64	SYNM	synemin							59	CSPG5	chondroitin sulfate proteoglycan 5	89	SLC20A1	solute carrier family 20 member 1	93	CXCL3	C-X-C motif chemokine ligand 3
53	ZNF454	zinc finger protein 454	67	MICU1	mitochondrial calcium uptake 1	89	OSBPL3	oxysterol binding protein like 3	84	GSK3B	glycogen synthase kinase 3 beta	69	ABCB8	ATP binding cassette subfamily B member 8	54	CTDSP1	CTD small phosphatase 1	90	NUP54	nucleoporin 54	64	TMEM81	transmembrane protein 81							59	TSEN34	tRNA splicing endonuclease subunit 34	89	OSBPL3	oxysterol binding protein like 3	93	COLEC12	collectin subfamily member 12
53	APLNR	apelin receptor	67	RIMS1	regulating synaptic membrane exocytosis 1	89	RNF20	ring finger protein 20	84	SNAP91	synaptosome associated protein 91	69	TBCC	tubulin folding cofactor C	54	IKZF3	IKAROS family zinc finger 3	90	PCDH11X	protocadherin 11 X-linked	64	ZBTB20	zinc finger and BTB domain containing 20							59	MCTP2	multiple C2 and transmembrane domain containing 2	89	RNF20	ring finger protein 20	93	PUM2	pumilio RNA binding family member 2
53	FSTL1	follistatin like 1	67	SELENOI	selenoprotein I	88	HIF1AN	hypoxia inducible factor 1 subunit alpha inhibitor	84	LETM2	leucine zipper and EF-hand containing transmembrane protein 2	69	RBM14	RNA binding motif protein 14	54	PPP1R14B	protein phosphatase 1 regulatory inhibitor subunit 14B	90	MCF2L2	MCF.2 cell line derived transforming sequence-like 2	64	SH3TC2	SH3 domain and tetratricopeptide repeats 2							59	BEND6	BEN domain containing 6	88	HIF1AN	hypoxia inducible factor 1 subunit alpha inhibitor	93	KMT2E	lysine methyltransferase 2E
53	NDUFA4L2	NDUFA4, mitochondrial complex associated like 2	67	LCOR	ligand dependent nuclear receptor corepressor	88	LIPH	lipase H	84	MXRA5	matrix remodeling associated 5	69	KHDRBS2	KH RNA binding domain containing, signal transduction associated 2	54	NDUFA10	NADH:ubiquinone oxidoreductase subunit A10	90	TRAM1	translocation associated membrane protein 1	64	ATF7	activating transcription factor 7							59	GLYATL3	glycine-N-acyltransferase like 3	88	LIPH	lipase H	93	GTPBP1	GTP binding protein 1
53	SPG7	SPG7, paraplegin matrix AAA peptidase subunit	67	GFOD2	glucose-fructose oxidoreductase domain containing 2	88	AP1S1	adaptor related protein complex 1 subunit sigma 1	84	NKX2-1	NK2 homeobox 1	69	URI1	URI1, prefoldin like chaperone	54	FRMD4A	FERM domain containing 4A	90	PAQR9	progestin and adipoQ receptor family member 9	64	PTPRJ	protein tyrosine phosphatase, receptor type J							59	CCDC62	coiled-coil domain containing 62	88	AP1S1	adaptor related protein complex 1 subunit sigma 1	93	FOXF1	forkhead box F1
52	CUX1	cut like homeobox 1	66	OPRPN	opiorphin prepropeptide	88	KCNC2	potassium voltage-gated channel subfamily C member 2	84	ATP2A2	ATPase sarcoplasmic/endoplasmic reticulum Ca2+ transporting 2	69	TVP23B	trans-golgi network vesicle protein 23 homolog B	54	CRKL	CRK like proto-oncogene, adaptor protein	90	NOTCH2	notch 2	63	ECM2	extracellular matrix protein 2							59	SPOPL	speckle type BTB/POZ protein like	88	KCNC2	potassium voltage-gated channel subfamily C member 2	92	AICDA	activation induced cytidine deaminase
52	ZNF710	zinc finger protein 710	66	RAB21	RAB21, member RAS oncogene family	88	SCN4B	sodium voltage-gated channel beta subunit 4	84	HAPLN1	hyaluronan and proteoglycan link protein 1	68	C10orf25	chromosome 10 open reading frame 25	54	SEPT3	septin 3	90	MMP16	matrix metallopeptidase 16	63	KCNS3	potassium voltage-gated channel modifier subfamily S member 3							59	LURAP1L	leucine rich adaptor protein 1 like	88	SCN4B	sodium voltage-gated channel beta subunit 4	92	MLLT10	MLLT10, histone lysine methyltransferase DOT1L cofactor
52	RIC8B	RIC8 guanine nucleotide exchange factor B	66	KIAA1324L	KIAA1324 like	88	AGAP1	ArfGAP with GTPase domain, ankyrin repeat and PH domain 1	84	DAB2IP	DAB2 interacting protein	68	TOX	thymocyte selection associated high mobility group box	54	FAIM2	Fas apoptotic inhibitory molecule 2	90	GABPA	GA binding protein transcription factor subunit alpha	63	EREG	epiregulin							59	FMN1	formin 1	88	AGAP1	ArfGAP with GTPase domain, ankyrin repeat and PH domain 1	92	RGPD3	RANBP2-like and GRIP domain containing 3
52	HMGB1	high mobility group box 1	66	ZFHX3	zinc finger homeobox 3	88	ELP1	elongator complex protein 1	84	ITGB1	integrin subunit beta 1	68	SOAT1	sterol O-acyltransferase 1	53	AURKA	aurora kinase A	90	BEND7	BEN domain containing 7	63	ERRFI1	ERBB receptor feedback inhibitor 1							59	DIPK2A	divergent protein kinase domain 2A	88	ELP1	elongator complex protein 1	92	ZBTB7A	zinc finger and BTB domain containing 7A
52	FMN1	formin 1	66	BRSK2	BR serine/threonine kinase 2	88	AEN	apoptosis enhancing nuclease	84	EBF3	EBF transcription factor 3	68	USP14	ubiquitin specific peptidase 14	53	FAM126B	family with sequence similarity 126 member B	90	PSMC2	proteasome 26S subunit, ATPase 2	63	TMEM104	transmembrane protein 104							59	IDS	iduronate 2-sulfatase	88	AEN	apoptosis enhancing nuclease	92	FBXO21	F-box protein 21
52	MAN1C1	mannosidase alpha class 1C member 1	66	NAT8L	N-acetyltransferase 8 like	88	HOXA1	homeobox A1	84	ANKS1A	ankyrin repeat and sterile alpha motif domain containing 1A	68	ABHD17C	abhydrolase domain containing 17C	53	ASNA1	arsA arsenite transporter, ATP-binding, homolog 1 (bacterial)	90	UGDH	UDP-glucose 6-dehydrogenase	63	IKBKE	inhibitor of nuclear factor kappa B kinase subunit epsilon							58	AARD	alanine and arginine rich domain containing protein	88	HOXA1	homeobox A1	92	SEC24D	SEC24 homolog D, COPII coat complex component
52	SCRT2	scratch family transcriptional repressor 2	66	SCN2A	sodium voltage-gated channel alpha subunit 2	88	EFHD2	EF-hand domain family member D2	84	NECTIN3	nectin cell adhesion molecule 3	68	CENPK	centromere protein K	53	KRTAP4-4	keratin associated protein 4-4	89	DAAM1	dishevelled associated activator of morphogenesis 1	63	LEMD3	LEM domain containing 3							58	ZNF704	zinc finger protein 704	88	EFHD2	EF-hand domain family member D2	92	GPR6	G protein-coupled receptor 6
52	KRTAP1-5	keratin associated protein 1-5	66	CRIM1	cysteine rich transmembrane BMP regulator 1	88	XKR8	XK related 8	84	MCOLN3	mucolipin 3	68	PLEKHA5	pleckstrin homology domain containing A5	53	LATS2	large tumor suppressor kinase 2	89	TOLLIP	toll interacting protein	63	CALU	calumenin							58	KCNH7	potassium voltage-gated channel subfamily H member 7	88	XKR8	XK related 8	92	RAB40B	RAB40B, member RAS oncogene family
52	RDH12	retinol dehydrogenase 12	66	METTL16	methyltransferase like 16	88	HDX	highly divergent homeobox	84	ABCC5	ATP binding cassette subfamily C member 5	68	CD59	CD59 molecule (CD59 blood group)	53	LYSMD4	LysM domain containing 4	89	SENP1	SUMO specific peptidase 1	63	INSR	insulin receptor							58	ANKRD22	ankyrin repeat domain 22	88	HDX	highly divergent homeobox	92	E2F4	E2F transcription factor 4
52	MTMR8	myotubularin related protein 8	66	TMEM182	transmembrane protein 182	88	ZNF583	zinc finger protein 583	84	SLC35A3	solute carrier family 35 member A3	68	OPA1	OPA1, mitochondrial dynamin like GTPase	53	PPP2R5B	protein phosphatase 2 regulatory subunit B'beta	89	TFAM	transcription factor A, mitochondrial	63	SNX18	sorting nexin 18							58	FCRL6	Fc receptor like 6	88	ZNF583	zinc finger protein 583	92	KHDRBS1	KH RNA binding domain containing, signal transduction associated 1
52	SLC17A8	solute carrier family 17 member 8	66	MRPL19	mitochondrial ribosomal protein L19	88	SPRYD4	SPRY domain containing 4	84	VAV3	vav guanine nucleotide exchange factor 3	68	UBN2	ubinuclein 2	52	ZCCHC17	zinc finger CCHC-type containing 17	89	TNFRSF21	TNF receptor superfamily member 21	63	CH25H	cholesterol 25-hydroxylase							58	OPA1	OPA1, mitochondrial dynamin like GTPase	88	SPRYD4	SPRY domain containing 4	92	GNA13	G protein subunit alpha 13
52	ATP6V1G2	ATPase H+ transporting V1 subunit G2	66	CAMK2D	calcium/calmodulin dependent protein kinase II delta	88	SLC31A2	solute carrier family 31 member 2	84	HCN1	hyperpolarization activated cyclic nucleotide gated potassium channel 1	68	CLVS2	clavesin 2	52	SEMA4B	semaphorin 4B	89	ZNF454	zinc finger protein 454	63	TRIM45	tripartite motif containing 45							58	PAPSS2	3'-phosphoadenosine 5'-phosphosulfate synthase 2	88	SLC31A2	solute carrier family 31 member 2	92	MRPS21	mitochondrial ribosomal protein S21
52	PRPF40A	pre-mRNA processing factor 40 homolog A	66	CPEB2	cytoplasmic polyadenylation element binding protein 2	88	CD164	CD164 molecule	84	TMTC1	transmembrane and tetratricopeptide repeat containing 1	67	YWHAH	tyrosine 3-monooxygenase/tryptophan 5-monooxygenase activation protein eta	52	TMEM260	transmembrane protein 260	89	MTF1	metal regulatory transcription factor 1	63	ZXDB	zinc finger X-linked duplicated B							58	SLC39A9	solute carrier family 39 member 9	88	CD164	CD164 molecule	92	ATXN7	ataxin 7
51	ZNF618	zinc finger protein 618	66	LMCD1	LIM and cysteine rich domains 1	88	RGS6	regulator of G protein signaling 6	83	CRISPLD1	cysteine rich secretory protein LCCL domain containing 1	67	HIPK3	homeodomain interacting protein kinase 3	52	INF2	inverted formin, FH2 and WH2 domain containing	89	PAPOLG	poly(A) polymerase gamma	63	KLHL36	kelch like family member 36							58	ARRDC3	arrestin domain containing 3	88	RGS6	regulator of G protein signaling 6	92	GNPTAB	N-acetylglucosamine-1-phosphate transferase subunits alpha and beta
51	CACNB4	calcium voltage-gated channel auxiliary subunit beta 4	66	API5	apoptosis inhibitor 5	88	COL4A1	collagen type IV alpha 1 chain	83	IL1RAP	interleukin 1 receptor accessory protein	67	CCDC155	coiled-coil domain containing 155	52	UBASH3B	ubiquitin associated and SH3 domain containing B	89	GRID2	glutamate ionotropic receptor delta type subunit 2	62	CLIP4	CAP-Gly domain containing linker protein family member 4							58	PTPRO	protein tyrosine phosphatase, receptor type O	88	COL4A1	collagen type IV alpha 1 chain	92	ZZEF1	zinc finger ZZ-type and EF-hand domain containing 1
51	MS4A18	membrane spanning 4-domains A18	65	COLEC10	collectin subfamily member 10	88	COL27A1	collagen type XXVII alpha 1 chain	83	RXRG	retinoid X receptor gamma	67	DCUN1D5	defective in cullin neddylation 1 domain containing 5	52	CRELD1	cysteine rich with EGF like domains 1	89	SDF4	stromal cell derived factor 4	62	LDHB	lactate dehydrogenase B							57	ARHGEF12	Rho guanine nucleotide exchange factor 12	88	COL27A1	collagen type XXVII alpha 1 chain	92	SEPT7	septin 7
51	CCDC121	coiled-coil domain containing 121	65	CLIC4	chloride intracellular channel 4	88	NYNRIN	NYN domain and retroviral integrase containing	83	SYNGAP1	synaptic Ras GTPase activating protein 1	67	IL6R	interleukin 6 receptor	52	LIN28B	lin-28 homolog B	89	RO60	Ro60, Y RNA binding protein	62	RANBP10	RAN binding protein 10							57	TTC23L	tetratricopeptide repeat domain 23 like	88	NYNRIN	NYN domain and retroviral integrase containing	92	MNT	MAX network transcriptional repressor
51	PTPRT	protein tyrosine phosphatase, receptor type T	65	TFAP2A	transcription factor AP-2 alpha	88	INSR	insulin receptor	83	CDH4	cadherin 4	67	FAM126A	family with sequence similarity 126 member A	52	TTBK2	tau tubulin kinase 2	89	ANAPC1	anaphase promoting complex subunit 1	62	SLC4A7	solute carrier family 4 member 7							57	FNDC3A	fibronectin type III domain containing 3A	88	INSR	insulin receptor	92	CAMK2D	calcium/calmodulin dependent protein kinase II delta
51	PSME4	proteasome activator subunit 4	65	PELI1	pellino E3 ubiquitin protein ligase 1	88	GPCPD1	glycerophosphocholine phosphodiesterase 1	83	HECTD2	HECT domain E3 ubiquitin protein ligase 2	67	DSTN	destrin, actin depolymerizing factor	52	SH3PXD2A	SH3 and PX domains 2A	89	PTGFRN	prostaglandin F2 receptor inhibitor	62	VAT1L	vesicle amine transport 1 like							57	CALCOCO1	calcium binding and coiled-coil domain 1	88	GPCPD1	glycerophosphocholine phosphodiesterase 1	92	ZNF268	zinc finger protein 268
51	PFKFB3	6-phosphofructo-2-kinase/fructose-2,6-biphosphatase 3	65	TM9SF2	transmembrane 9 superfamily member 2	88	ARHGAP28	Rho GTPase activating protein 28	83	SLC35F3	solute carrier family 35 member F3	67	RHOQ	ras homolog family member Q	52	BAIAP2L1	BAI1 associated protein 2 like 1	89	C20orf78	chromosome 20 open reading frame 78	62	CES5A	carboxylesterase 5A							57	PPP1R26	protein phosphatase 1 regulatory subunit 26	88	ARHGAP28	Rho GTPase activating protein 28	92	COX10	cytochrome c oxidase assembly factor heme A:farnesyltransferase COX10
51	NAF1	nuclear assembly factor 1 ribonucleoprotein	65	RO60	Ro60, Y RNA binding protein	87	SIGLEC5	sialic acid binding Ig like lectin 5	83	MEMO1	mediator of cell motility 1	67	MDM4	MDM4, p53 regulator	52	RAB11FIP5	RAB11 family interacting protein 5	89	ALG11	ALG11, alpha-1,2-mannosyltransferase	62	KHNYN	KH and NYN domain containing							57	SNTG1	syntrophin gamma 1	87	SIGLEC5	sialic acid binding Ig like lectin 5	92	NR3C1	nuclear receptor subfamily 3 group C member 1
51	SHISAL1	shisa like 1	65	U2SURP	U2 snRNP associated SURP domain containing	87	SIGLEC14	sialic acid binding Ig like lectin 14	83	PGRMC2	progesterone receptor membrane component 2	67	MIER3	MIER family member 3	52	ZNF783	zinc finger family member 783	89	OGFRL1	opioid growth factor receptor like 1	62	THNSL2	threonine synthase like 2							57	SYT17	synaptotagmin 17	87	SIGLEC14	sialic acid binding Ig like lectin 14	92	TCEANC	transcription elongation factor A N-terminal and central domain containing
51	OTX2	orthodenticle homeobox 2	64	C1orf216	chromosome 1 open reading frame 216	87	TMOD2	tropomodulin 2	83	LIAS	lipoic acid synthetase	66	IFRD1	interferon related developmental regulator 1	52	GRPEL1	GrpE like 1, mitochondrial	89	STEAP2	STEAP2 metalloreductase	62	APOOL	apolipoprotein O like							57	NRIP1	nuclear receptor interacting protein 1	87	TMOD2	tropomodulin 2	92	MITF	melanocyte inducing transcription factor
51	MEF2C	myocyte enhancer factor 2C	64	MINK1	misshapen like kinase 1	87	KCNJ11	potassium voltage-gated channel subfamily J member 11	83	ALX1	ALX homeobox 1	66	APBB2	amyloid beta precursor protein binding family B member 2	52	NOP9	NOP9 nucleolar protein	89	ADAMDEC1	ADAM like decysin 1	62	GFI1	growth factor independent 1 transcriptional repressor							57	GSDME	gasdermin E	87	KCNJ11	potassium voltage-gated channel subfamily J member 11	92	KLF4	Kruppel like factor 4
51	RELN	reelin	64	OSBPL11	oxysterol binding protein like 11	87	C15orf39	chromosome 15 open reading frame 39	83	SP1	Sp1 transcription factor	66	TSPAN13	tetraspanin 13	51	PRKG1	protein kinase cGMP-dependent 1	89	OAZ1	ornithine decarboxylase antizyme 1	62	SAMD12	sterile alpha motif domain containing 12							56	FRS2	fibroblast growth factor receptor substrate 2	87	C15orf39	chromosome 15 open reading frame 39	92	CDYL	chromodomain Y like
51	LINGO2	leucine rich repeat and Ig domain containing 2	64	KIF1C	kinesin family member 1C	87	NKAPD1	NKAP domain containing 1	83	RAB14	RAB14, member RAS oncogene family	66	BTAF1	B-TFIID TATA-box binding protein associated factor 1	51	C16orf71	chromosome 16 open reading frame 71	89	ZC3HAV1L	zinc finger CCCH-type containing, antiviral 1 like	62	DPP10	dipeptidyl peptidase like 10							56	TK2	thymidine kinase 2, mitochondrial	87	NKAPD1	NKAP domain containing 1	92	CEMIP2	cell migration inducing hyaluronidase 2
51	KMT2A	lysine methyltransferase 2A	64	NCAPH	non-SMC condensin I complex subunit H	87	COL4A6	collagen type IV alpha 6 chain	83	CTDSPL2	CTD small phosphatase like 2	66	KLK2	kallikrein related peptidase 2	51	IP6K1	inositol hexakisphosphate kinase 1	89	ADAM30	ADAM metallopeptidase domain 30	62	ACOT13	acyl-CoA thioesterase 13							56	ABCC2	ATP binding cassette subfamily C member 2	87	COL4A6	collagen type IV alpha 6 chain	92	PRR12	proline rich 12
51	PPCDC	phosphopantothenoylcysteine decarboxylase	64	TMEM179	transmembrane protein 179	87	COL4A3BP	collagen type IV alpha 3 binding protein	83	RAI1	retinoic acid induced 1	66	HHIP	hedgehog interacting protein	51	AKAP13	A-kinase anchoring protein 13	89	ZBTB25	zinc finger and BTB domain containing 25	61	SMCR8	Smith-Magenis syndrome chromosome region, candidate 8							56	DCLK1	doublecortin like kinase 1	87	COL4A3BP	collagen type IV alpha 3 binding protein	92	ELAVL1	ELAV like RNA binding protein 1
51	TBX5	T-box 5	64	MTSS1	MTSS1, I-BAR domain containing	87	DDX19A	DEAD-box helicase 19A	83	IP6K1	inositol hexakisphosphate kinase 1	66	ME1	malic enzyme 1	51	DYRK1A	dual specificity tyrosine phosphorylation regulated kinase 1A	89	ABI3BP	ABI family member 3 binding protein	61	RSF1	remodeling and spacing factor 1							56	AGFG1	ArfGAP with FG repeats 1	87	DDX19A	DEAD-box helicase 19A	92	TMEM248	transmembrane protein 248
50	SLX4IP	SLX4 interacting protein	64	TMED3	transmembrane p24 trafficking protein 3	87	PRSS22	serine protease 22	83	ADGRL3	adhesion G protein-coupled receptor L3	66	EML4	EMAP like 4	51	KCNH1	potassium voltage-gated channel subfamily H member 1	89	PROSER1	proline and serine rich 1	61	RRP7A	ribosomal RNA processing 7 homolog A							56	EYS	eyes shut homolog	87	PRSS22	serine protease 22	92	MAP3K2	mitogen-activated protein kinase kinase kinase 2
50	ZFP28	ZFP28 zinc finger protein	64	ZFP90	ZFP90 zinc finger protein	87	GFM2	G elongation factor mitochondrial 2	83	GNG5	G protein subunit gamma 5	66	CDYL2	chromodomain Y like 2	51	DOC2A	double C2 domain alpha	89	RFX7	regulatory factor X7	61	CKAP2L	cytoskeleton associated protein 2 like							56	SCUBE3	signal peptide, CUB domain and EGF like domain containing 3	87	GFM2	G elongation factor mitochondrial 2	92	KNTC1	kinetochore associated 1
50	TCP11L2	t-complex 11 like 2	63	PSMC6	proteasome 26S subunit, ATPase 6	87	GCNT4	glucosaminyl (N-acetyl) transferase 4	82	HS3ST1	heparan sulfate-glucosamine 3-sulfotransferase 1	66	DACH1	dachshund family transcription factor 1	51	GNS	glucosamine (N-acetyl)-6-sulfatase	89	MAP4K4	mitogen-activated protein kinase kinase kinase kinase 4	61	TPM1	tropomyosin 1							55	CACYBP	calcyclin binding protein	87	GCNT4	glucosaminyl (N-acetyl) transferase 4	91	C1QL1	complement C1q like 1
50	NCBP1	nuclear cap binding protein subunit 1	63	GPATCH2L	G-patch domain containing 2 like	87	PCDH19	protocadherin 19	82	DNMT3A	DNA methyltransferase 3 alpha	66	RORA	RAR related orphan receptor A	51	HS3ST3B1	heparan sulfate-glucosamine 3-sulfotransferase 3B1	88	KLRD1	killer cell lectin like receptor D1	61	HTT	huntingtin							55	ADAMTS3	ADAM metallopeptidase with thrombospondin type 1 motif 3	87	PCDH19	protocadherin 19	91	FAM76B	family with sequence similarity 76 member B
50	NAT9	N-acetyltransferase 9 (putative)	63	DYNLRB1	dynein light chain roadblock-type 1	87	MAP3K9	mitogen-activated protein kinase kinase kinase 9	82	KRTAP4-9	keratin associated protein 4-9	66	POF1B	POF1B, actin binding protein	50	ST7	suppression of tumorigenicity 7	88	ADH5	alcohol dehydrogenase 5 (class III), chi polypeptide	61	ARHGAP26	Rho GTPase activating protein 26							55	CDH17	cadherin 17	87	MAP3K9	mitogen-activated protein kinase kinase kinase 9	91	NLK	nemo like kinase
50	FNDC5	fibronectin type III domain containing 5	63	SRGAP2C	SLIT-ROBO Rho GTPase activating protein 2C	87	BEND4	BEN domain containing 4	82	SF3B1	splicing factor 3b subunit 1	65	C1orf109	chromosome 1 open reading frame 109	50	ZMIZ1	zinc finger MIZ-type containing 1	88	PRPF4B	pre-mRNA processing factor 4B	61	AJUBA	ajuba LIM protein							55	TFEC	transcription factor EC	87	BEND4	BEN domain containing 4	91	ABTB2	ankyrin repeat and BTB domain containing 2
50	RAB15	RAB15, member RAS oncogene family	63	AXIN2	axin 2	87	APBB3	amyloid beta precursor protein binding family B member 3	82	NCOA6	nuclear receptor coactivator 6	65	TMED7	transmembrane p24 trafficking protein 7	50	UNC5C	unc-5 netrin receptor C	88	ZBTB41	zinc finger and BTB domain containing 41	61	MAP4	microtubule associated protein 4							55	DMRTA1	DMRT like family A1	87	APBB3	amyloid beta precursor protein binding family B member 3	91	KMT5B	lysine methyltransferase 5B
50	RFWD3	ring finger and WD repeat domain 3	63	PSD2	pleckstrin and Sec7 domain containing 2	87	OSMR	oncostatin M receptor	82	DPY19L4	dpy-19 like 4	65	ZAR1L	zygote arrest 1 like	50	KIAA0825	KIAA0825	88	FRMD5	FERM domain containing 5	61	LURAP1L	leucine rich adaptor protein 1 like							55	FGB	fibrinogen beta chain	87	OSMR	oncostatin M receptor	91	ANK3	ankyrin 3
50	SLC7A6OS	solute carrier family 7 member 6 opposite strand	63	ERG28	ergosterol biosynthesis 28 homolog	87	FAXC	failed axon connections homolog	82	OSBPL6	oxysterol binding protein like 6	65	TMTC1	transmembrane and tetratricopeptide repeat containing 1	50	PEX16	peroxisomal biogenesis factor 16	88	CCNG2	cyclin G2	61	GAPVD1	GTPase activating protein and VPS9 domains 1							55	TNFSF14	TNF superfamily member 14	87	FAXC	failed axon connections homolog	91	E2F3	E2F transcription factor 3
50	IRF4	interferon regulatory factor 4	63	SCN1A	sodium voltage-gated channel alpha subunit 1	87	ENTPD7	ectonucleoside triphosphate diphosphohydrolase 7	82	TCAF1	TRPM8 channel associated factor 1	65	ROCK2	Rho associated coiled-coil containing protein kinase 2	50	USP49	ubiquitin specific peptidase 49	88	KIAA1211	KIAA1211	61	CSNK1G1	casein kinase 1 gamma 1							55	KCNN3	potassium calcium-activated channel subfamily N member 3	87	ENTPD7	ectonucleoside triphosphate diphosphohydrolase 7	91	GNAI1	G protein subunit alpha i1
50	PTGES3	prostaglandin E synthase 3	63	MAP3K19	mitogen-activated protein kinase kinase kinase 19	87	SALL3	spalt like transcription factor 3	82	ARL8A	ADP ribosylation factor like GTPase 8A	65	SOWAHA	sosondowah ankyrin repeat domain family member A	50	KDM6A	lysine demethylase 6A	88	HIPK1	homeodomain interacting protein kinase 1	61	SCG2	secretogranin II							55	CREG2	cellular repressor of E1A stimulated genes 2	87	SALL3	spalt like transcription factor 3	91	LMBR1	limb development membrane protein 1
50	C22orf46	chromosome 22 open reading frame 46	63	MAEA	macrophage erythroblast attacher	87	IQCB1	IQ motif containing B1	82	SLITRK3	SLIT and NTRK like family member 3	65	TET3	tet methylcytosine dioxygenase 3				88	PROK2	prokineticin 2	61	GINS4	GINS complex subunit 4							55	ARHGEF38	Rho guanine nucleotide exchange factor 38	87	IQCB1	IQ motif containing B1	91	LZTS2	leucine zipper tumor suppressor 2
			63	HSCB	HscB mitochondrial iron-sulfur cluster cochaperone	86	ZBTB8B	zinc finger and BTB domain containing 8B	82	KLF7	Kruppel like factor 7	65	TPI1	triosephosphate isomerase 1				88	CHN1	chimerin 1	61	RBM3	RNA binding motif protein 3							54	TMEM123	transmembrane protein 123	86	ZBTB8B	zinc finger and BTB domain containing 8B	91	SHOC2	SHOC2, leucine rich repeat scaffold protein
			63	TBL1XR1	transducin beta like 1 X-linked receptor 1	86	TAF9B	TATA-box binding protein associated factor 9b	82	WIPI2	WD repeat domain, phosphoinositide interacting 2	65	NRCAM	neuronal cell adhesion molecule				88	RPS6KA5	ribosomal protein S6 kinase A5	61	HMGCR	3-hydroxy-3-methylglutaryl-CoA reductase							54	SOWAHC	sosondowah ankyrin repeat domain family member C	86	TAF9B	TATA-box binding protein associated factor 9b	91	PAK1IP1	PAK1 interacting protein 1
			63	PGK1	phosphoglycerate kinase 1	86	CLDN16	claudin 16	82	FLRT1	fibronectin leucine rich transmembrane protein 1	65	TMEM192	transmembrane protein 192				88	BNIP3	BCL2 interacting protein 3	60	UHRF1BP1	UHRF1 binding protein 1							54	CDADC1	cytidine and dCMP deaminase domain containing 1	86	CLDN16	claudin 16	91	IL17RD	interleukin 17 receptor D
			63	ZNF395	zinc finger protein 395	86	IGF2BP2	insulin like growth factor 2 mRNA binding protein 2	82	BCL2	BCL2, apoptosis regulator	64	OSBPL3	oxysterol binding protein like 3				88	TP53INP1	tumor protein p53 inducible nuclear protein 1	60	CNGB1	cyclic nucleotide gated channel beta 1							54	ST8SIA1	ST8 alpha-N-acetyl-neuraminide alpha-2,8-sialyltransferase 1	86	IGF2BP2	insulin like growth factor 2 mRNA binding protein 2	91	ASH1L	ASH1 like histone lysine methyltransferase
			62	FABP5	fatty acid binding protein 5	86	RAB11FIP4	RAB11 family interacting protein 4	82	MAP3K20	mitogen-activated protein kinase kinase kinase 20	64	MLF1	myeloid leukemia factor 1				88	BTG3	BTG anti-proliferation factor 3	60	LCE3E	late cornified envelope 3E							54	WASF1	WAS protein family member 1	86	RAB11FIP4	RAB11 family interacting protein 4	91	VRK1	VRK serine/threonine kinase 1
			62	HTT	huntingtin	86	POLR3D	RNA polymerase III subunit D	82	RORA	RAR related orphan receptor A	64	TOPBP1	DNA topoisomerase II binding protein 1				88	ERC2	ELKS/RAB6-interacting/CAST family member 2	60	BOD1L2	biorientation of chromosomes in cell division 1 like 2							54	STS	steroid sulfatase	86	POLR3D	RNA polymerase III subunit D	91	RSL24D1	ribosomal L24 domain containing 1
			62	ANAPC10	anaphase promoting complex subunit 10	86	CEP120	centrosomal protein 120	82	FZD4	frizzled class receptor 4	64	SETD3	SET domain containing 3, actin histidine methyltransferase				88	MECP2	methyl-CpG binding protein 2	60	DMAC1	distal membrane arm assembly complex 1							53	TYW1	tRNA-yW synthesizing protein 1 homolog	86	CEP120	centrosomal protein 120	91	TCF21	transcription factor 21
			62	FKBP4	FKBP prolyl isomerase 4	86	NGF	nerve growth factor	82	FAM43A	family with sequence similarity 43 member A	64	RAN	RAN, member RAS oncogene family				88	ZDHHC15	zinc finger DHHC-type containing 15	60	ITPRIPL2	ITPRIP like 2							53	NLN	neurolysin	86	NGF	nerve growth factor	91	LMTK2	lemur tyrosine kinase 2
			62	ZBTB41	zinc finger and BTB domain containing 41	86	CDKN1A	cyclin dependent kinase inhibitor 1A	82	PRIMA1	proline rich membrane anchor 1	64	CTCF	CCCTC-binding factor				88	PPP1R2	protein phosphatase 1 regulatory inhibitor subunit 2	60	SENP1	SUMO specific peptidase 1							53	ELAVL2	ELAV like RNA binding protein 2	86	CDKN1A	cyclin dependent kinase inhibitor 1A	91	BACH2	BTB domain and CNC homolog 2
			62	TSPAN9	tetraspanin 9	86	EDEM3	ER degradation enhancing alpha-mannosidase like protein 3	82	CXCL10	C-X-C motif chemokine ligand 10	64	STBD1	starch binding domain 1				88	NRXN1	neurexin 1	60	MANEA	mannosidase endo-alpha							53	TYW1B	tRNA-yW synthesizing protein 1 homolog B	86	EDEM3	ER degradation enhancing alpha-mannosidase like protein 3	91	ADNP	activity dependent neuroprotector homeobox
			62	TMEM178B	transmembrane protein 178B	86	PEG10	paternally expressed 10	82	HID1	HID1 domain containing	64	YIPF6	Yip1 domain family member 6				88	DYNC1I2	dynein cytoplasmic 1 intermediate chain 2	60	SIL1	SIL1 nucleotide exchange factor							53	PCMTD1	protein-L-isoaspartate (D-aspartate) O-methyltransferase domain containing 1	86	PEG10	paternally expressed 10	91	SMURF1	SMAD specific E3 ubiquitin protein ligase 1
			62	SLC35D1	solute carrier family 35 member D1	86	ZNF516	zinc finger protein 516	82	NR2F1	nuclear receptor subfamily 2 group F member 1	64	ILDR1	immunoglobulin like domain containing receptor 1				88	HNRNPDL	heterogeneous nuclear ribonucleoprotein D like	60	KLF9	Kruppel like factor 9							53	ATF7	activating transcription factor 7	86	ZNF516	zinc finger protein 516	91	THBD	thrombomodulin
			61	PLAG1	PLAG1 zinc finger	86	SUB1	SUB1 homolog, transcriptional regulator	81	SLAIN2	SLAIN motif family member 2	64	TMEM33	transmembrane protein 33				88	DYNC1LI2	dynein cytoplasmic 1 light intermediate chain 2	60	FBXO28	F-box protein 28							53	TSHZ2	teashirt zinc finger homeobox 2	86	SUB1	SUB1 homolog, transcriptional regulator	91	FMNL3	formin like 3
			61	METTL15	methyltransferase like 15	86	FAM104A	family with sequence similarity 104 member A	81	WTAP	WT1 associated protein	64	TTC5	tetratricopeptide repeat domain 5				88	PPP1R27	protein phosphatase 1 regulatory subunit 27	60	KCNQ3	potassium voltage-gated channel subfamily Q member 3							53	N4BP2L2	NEDD4 binding protein 2 like 2	86	FAM104A	family with sequence similarity 104 member A	91	PAN3	poly(A) specific ribonuclease subunit PAN3
			61	CACNG2	calcium voltage-gated channel auxiliary subunit gamma 2	86	ATL2	atlastin GTPase 2	81	HSD11B1	hydroxysteroid 11-beta dehydrogenase 1	64	FRZB	frizzled related protein				88	HLTF	helicase like transcription factor	60	WASF3	WAS protein family member 3							53	C6orf120	chromosome 6 open reading frame 120	86	ATL2	atlastin GTPase 2	91	ALX1	ALX homeobox 1
			61	CHST14	carbohydrate sulfotransferase 14	86	PDPR	pyruvate dehydrogenase phosphatase regulatory subunit	81	GABPB1	GA binding protein transcription factor subunit beta 1	63	VGLL3	vestigial like family member 3				88	ZBTB20	zinc finger and BTB domain containing 20	60	NEK11	NIMA related kinase 11							53	NUFIP1	nuclear FMR1 interacting protein 1	86	PDPR	pyruvate dehydrogenase phosphatase regulatory subunit	91	ABCC5	ATP binding cassette subfamily C member 5
			61	DELE1	DAP3 binding cell death enhancer 1	86	ELF4	E74 like ETS transcription factor 4	81	FAM92B	family with sequence similarity 92 member B	63	COX5A	cytochrome c oxidase subunit 5A				88	PCDH11Y	protocadherin 11 Y-linked	60	TRDN	triadin							52	CAMK1	calcium/calmodulin dependent protein kinase I	86	ELF4	E74 like ETS transcription factor 4	91	GBX2	gastrulation brain homeobox 2
			61	CMYA5	cardiomyopathy associated 5	86	SLC25A27	solute carrier family 25 member 27	81	LIN28B	lin-28 homolog B	63	HS3ST4	heparan sulfate-glucosamine 3-sulfotransferase 4				88	IGSF3	immunoglobulin superfamily member 3	60	NSD1	nuclear receptor binding SET domain protein 1							52	STOX2	storkhead box 2	86	SLC25A27	solute carrier family 25 member 27	90	MT1X	metallothionein 1X
			61	PKP4	plakophilin 4	86	CCL7	C-C motif chemokine ligand 7	81	ZNF384	zinc finger protein 384	63	PSIP1	PC4 and SFRS1 interacting protein 1				87	ANGEL2	angel homolog 2	60	KCTD20	potassium channel tetramerization domain containing 20							52	CHEK1	checkpoint kinase 1	86	CCL7	C-C motif chemokine ligand 7	90	HOXB7	homeobox B7
			61	KANK2	KN motif and ankyrin repeat domains 2	86	SLC5A6	solute carrier family 5 member 6	81	OSR2	odd-skipped related transciption factor 2	63	SLC39A9	solute carrier family 39 member 9				87	HOXD13	homeobox D13	60	CDH2	cadherin 2							52	SLC17A8	solute carrier family 17 member 8	86	SLC5A6	solute carrier family 5 member 6	90	CYFIP2	cytoplasmic FMR1 interacting protein 2
			61	IL1B	interleukin 1 beta	86	TNFSF9	TNF superfamily member 9	81	SALL3	spalt like transcription factor 3	63	CWC15	CWC15 spliceosome associated protein homolog				87	FAM133A	family with sequence similarity 133 member A	60	HMMR	hyaluronan mediated motility receptor							52	TSNAX	translin associated factor X	86	TNFSF9	TNF superfamily member 9	90	FAM83B	family with sequence similarity 83 member B
			61	ITPKB	inositol-trisphosphate 3-kinase B	86	NEK3	NIMA related kinase 3	81	ZNF90	zinc finger protein 90	63	SRI	sorcin				87	SPOCK3	SPARC (osteonectin), cwcv and kazal like domains proteoglycan 3	59	DNAJB14	DnaJ heat shock protein family (Hsp40) member B14							52	ESYT3	extended synaptotagmin 3	86	NEK3	NIMA related kinase 3	90	NECAB1	N-terminal EF-hand calcium binding protein 1
			61	MSRB3	methionine sulfoxide reductase B3	86	PDE12	phosphodiesterase 12	81	ITGA10	integrin subunit alpha 10	63	UBXN10	UBX domain protein 10				87	CD163	CD163 molecule	59	SDK1	sidekick cell adhesion molecule 1							52	RBM48	RNA binding motif protein 48	86	PDE12	phosphodiesterase 12	90	ICE2	interactor of little elongation complex ELL subunit 2
			61	ANXA8	annexin A8	86	POLL	DNA polymerase lambda	81	RFX3	regulatory factor X3	63	PRMT9	protein arginine methyltransferase 9				87	SF3A1	splicing factor 3a subunit 1	59	CCL4L2	C-C motif chemokine ligand 4 like 2							52	NBR1	NBR1, autophagy cargo receptor	86	POLL	DNA polymerase lambda	90	CXCR4	C-X-C motif chemokine receptor 4
			61	CAMK1D	calcium/calmodulin dependent protein kinase ID	86	KDM3A	lysine demethylase 3A	81	RD3L	retinal degeneration 3 like	63	MAPK1	mitogen-activated protein kinase 1				87	SCN1A	sodium voltage-gated channel alpha subunit 1	59	CERS2	ceramide synthase 2							52	ARL4A	ADP ribosylation factor like GTPase 4A	86	KDM3A	lysine demethylase 3A	90	DCLK2	doublecortin like kinase 2
			61	SGCZ	sarcoglycan zeta	86	LINGO1	leucine rich repeat and Ig domain containing 1	81	CDADC1	cytidine and dCMP deaminase domain containing 1	63	KDM6A	lysine demethylase 6A				87	XPNPEP1	X-prolyl aminopeptidase 1	59	CXCL12	C-X-C motif chemokine ligand 12							52	MED29	mediator complex subunit 29	86	LINGO1	leucine rich repeat and Ig domain containing 1	90	SIX1	SIX homeobox 1
			61	PPM1B	protein phosphatase, Mg2+/Mn2+ dependent 1B	86	SLC2A12	solute carrier family 2 member 12	81	KANSL1L	KAT8 regulatory NSL complex subunit 1 like	62	SNAP91	synaptosome associated protein 91				87	PRPF39	pre-mRNA processing factor 39	59	NANOS1	nanos C2HC-type zinc finger 1							51	RECQL5	RecQ like helicase 5	86	SLC2A12	solute carrier family 2 member 12	90	GJA1	gap junction protein alpha 1
			61	LOC339862	uncharacterized LOC339862	86	DHX57	DExH-box helicase 57	81	C1orf112	chromosome 1 open reading frame 112	62	ZNF146	zinc finger protein 146				87	PDCD5	programmed cell death 5	59	SLC25A44	solute carrier family 25 member 44							51	OPCML	opioid binding protein/cell adhesion molecule like	86	DHX57	DExH-box helicase 57	90	SCYL1	SCY1 like pseudokinase 1
			60	MEIS1	Meis homeobox 1	86	CERCAM	cerebral endothelial cell adhesion molecule	80	PTPN5	protein tyrosine phosphatase, non-receptor type 5	62	ARRDC4	arrestin domain containing 4				87	C9orf40	chromosome 9 open reading frame 40	59	USP24	ubiquitin specific peptidase 24							51	YTHDF2	YTH N6-methyladenosine RNA binding protein 2	86	CERCAM	cerebral endothelial cell adhesion molecule	90	SH2B3	SH2B adaptor protein 3
			60	KHDRBS1	KH RNA binding domain containing, signal transduction associated 1	86	DVL3	dishevelled segment polarity protein 3	80	AFF4	AF4/FMR2 family member 4	62	CDK13	cyclin dependent kinase 13				87	DPY19L3	dpy-19 like C-mannosyltransferase 3	59	XPNPEP3	X-prolyl aminopeptidase 3							51	KIAA1211	KIAA1211	86	DVL3	dishevelled segment polarity protein 3	90	BCL7A	BCL7A, BAF complex component
			60	NHLRC2	NHL repeat containing 2	86	LEPROTL1	leptin receptor overlapping transcript like 1	80	ARID4B	AT-rich interaction domain 4B	62	AREG	amphiregulin				87	PDZRN4	PDZ domain containing ring finger 4	59	FOXO3	forkhead box O3							51	RGS4	regulator of G protein signaling 4	86	LEPROTL1	leptin receptor overlapping transcript like 1	90	CUX1	cut like homeobox 1
			60	LRRN3	leucine rich repeat neuronal 3	86	ANKRA2	ankyrin repeat family A member 2	80	KLF4	Kruppel like factor 4	62	SORCS1	sortilin related VPS10 domain containing receptor 1				87	MED6	mediator complex subunit 6	59	C9orf43	chromosome 9 open reading frame 43							51	DISC1	DISC1 scaffold protein	86	ANKRA2	ankyrin repeat family A member 2	90	RIMS2	regulating synaptic membrane exocytosis 2
			60	BTBD9	BTB domain containing 9	86	STRBP	spermatid perinuclear RNA binding protein	80	ARHGEF3	Rho guanine nucleotide exchange factor 3	61	GPATCH2L	G-patch domain containing 2 like				87	IKBIP	IKBKB interacting protein	58	FASLG	Fas ligand							51	PGK1	phosphoglycerate kinase 1	86	STRBP	spermatid perinuclear RNA binding protein	90	MRPL49	mitochondrial ribosomal protein L49
			60	SEMA4G	semaphorin 4G	86	IMPG2	interphotoreceptor matrix proteoglycan 2	80	ANKRD12	ankyrin repeat domain 12	61	ACAP2	ArfGAP with coiled-coil, ankyrin repeat and PH domains 2				87	ACVR2B	activin A receptor type 2B	58	AMOT	angiomotin							50	SEPT14	septin 14	86	IMPG2	interphotoreceptor matrix proteoglycan 2	90	PEX3	peroxisomal biogenesis factor 3
			60	PLAC1	placenta specific 1	85	RAB8B	RAB8B, member RAS oncogene family	80	POU2F2	POU class 2 homeobox 2	61	ZBTB41	zinc finger and BTB domain containing 41				87	FGFR1OP2	FGFR1 oncogene partner 2	58	SLC7A6	solute carrier family 7 member 6							50	AZI2	5-azacytidine induced 2	85	RAB8B	RAB8B, member RAS oncogene family	90	SLC10A7	solute carrier family 10 member 7
			60	TSPAN4	tetraspanin 4	85	ATP2A2	ATPase sarcoplasmic/endoplasmic reticulum Ca2+ transporting 2	80	LMX1A	LIM homeobox transcription factor 1 alpha	61	TBC1D23	TBC1 domain family member 23				87	EIF2AK2	eukaryotic translation initiation factor 2 alpha kinase 2	58	FBXO31	F-box protein 31							50	TENT4A	terminal nucleotidyltransferase 4A	85	ATP2A2	ATPase sarcoplasmic/endoplasmic reticulum Ca2+ transporting 2	90	PIAS3	protein inhibitor of activated STAT 3
			59	RAD51AP1	RAD51 associated protein 1	85	SDK1	sidekick cell adhesion molecule 1	80	SLITRK5	SLIT and NTRK like family member 5	61	PEF1	penta-EF-hand domain containing 1				87	ATP11A	ATPase phospholipid transporting 11A	58	RAD9A	RAD9 checkpoint clamp component A							50	LSM3	LSM3 homolog, U6 small nuclear RNA and mRNA degradation associated	85	SDK1	sidekick cell adhesion molecule 1	90	FUBP1	far upstream element binding protein 1
			59	WNK4	WNK lysine deficient protein kinase 4	85	CADM2	cell adhesion molecule 2	80	NFIA	nuclear factor I A	61	RC3H1	ring finger and CCCH-type domains 1				87	KRT28	keratin 28	58	EPHA10	EPH receptor A10							50	C6	complement C6	85	CADM2	cell adhesion molecule 2	90	WARS2	tryptophanyl tRNA synthetase 2, mitochondrial
			59	LDLRAD4	low density lipoprotein receptor class A domain containing 4	85	FASLG	Fas ligand	80	NFKBIZ	NFKB inhibitor zeta	61	SLC1A1	solute carrier family 1 member 1				87	AQP3	aquaporin 3 (Gill blood group)	58	TMEM170B	transmembrane protein 170B										85	FASLG	Fas ligand	90	CCL2	C-C motif chemokine ligand 2
			59	PTPRQ	protein tyrosine phosphatase, receptor type Q	85	SENP5	SUMO specific peptidase 5	80	ZNF638	zinc finger protein 638	61	DDX31	DEAD-box helicase 31				87	IGF1	insulin like growth factor 1	58	IL10	interleukin 10										85	SENP5	SUMO specific peptidase 5	90	GCC2	GRIP and coiled-coil domain containing 2
			59	CADM2	cell adhesion molecule 2	85	B4GAT1	beta-1,4-glucuronyltransferase 1	80	BSN	bassoon presynaptic cytomatrix protein	60	TENM1	teneurin transmembrane protein 1				87	BMI1	BMI1 proto-oncogene, polycomb ring finger	58	INAFM2	InaF motif containing 2										85	B4GAT1	beta-1,4-glucuronyltransferase 1	90	ZNF704	zinc finger protein 704
			59	PMEPA1	prostate transmembrane protein, androgen induced 1	85	DNAJA2	DnaJ heat shock protein family (Hsp40) member A2	80	GDF6	growth differentiation factor 6	60	SCN9A	sodium voltage-gated channel alpha subunit 9				87	MAST4	microtubule associated serine/threonine kinase family member 4	58	H6PD	hexose-6-phosphate dehydrogenase/glucose 1-dehydrogenase										85	DNAJA2	DnaJ heat shock protein family (Hsp40) member A2	90	DNM1L	dynamin 1 like
			59	CD274	CD274 molecule	85	LRIG2	leucine rich repeats and immunoglobulin like domains 2	80	SLC24A2	solute carrier family 24 member 2	60	DEPDC1	DEP domain containing 1				87	CARF	calcium responsive transcription factor	58	FOXK2	forkhead box K2										85	LRIG2	leucine rich repeats and immunoglobulin like domains 2	90	AKAP13	A-kinase anchoring protein 13
			59	LMO4	LIM domain only 4	85	EEF2K	eukaryotic elongation factor 2 kinase	80	IVNS1ABP	influenza virus NS1A binding protein	60	UBE2H	ubiquitin conjugating enzyme E2 H				87	CFAP44	cilia and flagella associated protein 44	58	FKBP10	FKBP prolyl isomerase 10										85	EEF2K	eukaryotic elongation factor 2 kinase	90	CACNB4	calcium voltage-gated channel auxiliary subunit beta 4
			59	FAM83A	family with sequence similarity 83 member A	85	MAPK8	mitogen-activated protein kinase 8	80	RTL3	retrotransposon Gag like 3	60	CCDC157	coiled-coil domain containing 157				87	UEVLD	UEV and lactate/malate dehyrogenase domains	58	COL4A1	collagen type IV alpha 1 chain										85	MAPK8	mitogen-activated protein kinase 8	90	CUL2	cullin 2
			59	PANK3	pantothenate kinase 3	85	SEMA4C	semaphorin 4C	80	KCND2	potassium voltage-gated channel subfamily D member 2	60	FPR2	formyl peptide receptor 2				87	KCNJ3	potassium voltage-gated channel subfamily J member 3	58	NOS1	nitric oxide synthase 1										85	SEMA4C	semaphorin 4C	90	SCAF8	SR-related CTD associated factor 8
			59	POU3F2	POU class 3 homeobox 2	85	ACSL6	acyl-CoA synthetase long chain family member 6	80	RMC1	regulator of MON1-CCZ1	60	STOX2	storkhead box 2				87	YIPF5	Yip1 domain family member 5	58	SLC25A32	solute carrier family 25 member 32										85	ACSL6	acyl-CoA synthetase long chain family member 6	90	LMNB2	lamin B2
			59	SLC30A7	solute carrier family 30 member 7	85	MTDH	metadherin	80	TM7SF3	transmembrane 7 superfamily member 3	60	GOLGA8M	golgin A8 family member M				87	FZD5	frizzled class receptor 5	58	KBTBD13	kelch repeat and BTB domain containing 13										85	MTDH	metadherin	90	ELOVL5	ELOVL fatty acid elongase 5
			59	G3BP2	G3BP stress granule assembly factor 2	85	DCAF15	DDB1 and CUL4 associated factor 15	80	ZNF704	zinc finger protein 704	60	ZC3H12B	zinc finger CCCH-type containing 12B				87	CD99	CD99 molecule (Xg blood group)	58	U2SURP	U2 snRNP associated SURP domain containing										85	DCAF15	DDB1 and CUL4 associated factor 15	90	NPAS3	neuronal PAS domain protein 3
			59	CDHR3	cadherin related family member 3	85	IRS2	insulin receptor substrate 2	80	STAT6	signal transducer and activator of transcription 6	60	ADAM22	ADAM metallopeptidase domain 22				87	MIER1	MIER1 transcriptional regulator	57	KITLG	KIT ligand										85	IRS2	insulin receptor substrate 2	90	RASSF3	Ras association domain family member 3
			59	ZNF445	zinc finger protein 445	84	ARID3A	AT-rich interaction domain 3A	80	HOMER1	homer scaffold protein 1	59	ATRN	attractin				87	CCDC179	coiled-coil domain containing 179	57	C1orf226	chromosome 1 open reading frame 226										84	ARID3A	AT-rich interaction domain 3A	90	HS6ST2	heparan sulfate 6-O-sulfotransferase 2
			59	INVS	inversin	84	RANBP2	RAN binding protein 2	79	R3HDM1	R3H domain containing 1	59	FBXO28	F-box protein 28				87	DUSP7	dual specificity phosphatase 7	57	PCDHB11	protocadherin beta 11										84	RANBP2	RAN binding protein 2	90	MYBL1	MYB proto-oncogene like 1
			59	CSNK1G1	casein kinase 1 gamma 1	84	PLPP6	phospholipid phosphatase 6	79	TIAL1	TIA1 cytotoxic granule associated RNA binding protein like 1	59	TMEM65	transmembrane protein 65				87	FZD3	frizzled class receptor 3	57	KIF13A	kinesin family member 13A										84	PLPP6	phospholipid phosphatase 6	90	POF1B	POF1B, actin binding protein
			59	CERS6	ceramide synthase 6	84	TRANK1	tetratricopeptide repeat and ankyrin repeat containing 1	79	BCDIN3D	BCDIN3 domain containing RNA methyltransferase	59	FBN1	fibrillin 1				86	UTP3	UTP3, small subunit processome component	57	P2RX2	purinergic receptor P2X 2										84	TRANK1	tetratricopeptide repeat and ankyrin repeat containing 1	89	POLR3E	RNA polymerase III subunit E
			58	GSK3B	glycogen synthase kinase 3 beta	84	STARD9	StAR related lipid transfer domain containing 9	79	ZC3H12B	zinc finger CCCH-type containing 12B	59	ZNF197	zinc finger protein 197				86	TRA2B	transformer 2 beta homolog	57	CHURC1	churchill domain containing 1										84	STARD9	StAR related lipid transfer domain containing 9	89	ZDHHC21	zinc finger DHHC-type containing 21
			58	FBXW11	F-box and WD repeat domain containing 11	84	VIRMA	vir like m6A methyltransferase associated	79	INSM1	INSM transcriptional repressor 1	59	ATP12A	ATPase H+/K+ transporting non-gastric alpha2 subunit				86	COL11A1	collagen type XI alpha 1 chain	57	APC2	APC2, WNT signaling pathway regulator										84	VIRMA	vir like m6A methyltransferase associated	89	MAML3	mastermind like transcriptional coactivator 3
			58	PIDD1	p53-induced death domain protein 1	84	MASP1	mannan binding lectin serine peptidase 1	79	CUL5	cullin 5	59	NT5C2	5'-nucleotidase, cytosolic II				86	DTWD2	DTW domain containing 2	57	CATSPERE	catsper channel auxiliary subunit epsilon										84	MASP1	mannan binding lectin serine peptidase 1	89	RBM27	RNA binding motif protein 27
			58	TMPRSS4	transmembrane serine protease 4	84	PLEKHO1	pleckstrin homology domain containing O1	79	PRLR	prolactin receptor	59	PRR29	proline rich 29				86	CYBRD1	cytochrome b reductase 1	57	CAPN8	calpain 8										84	PLEKHO1	pleckstrin homology domain containing O1	89	CRMP1	collapsin response mediator protein 1
			58	GPR55	G protein-coupled receptor 55	84	PARPBP	PARP1 binding protein	79	MAP6D1	MAP6 domain containing 1	59	PPP1R12A	protein phosphatase 1 regulatory subunit 12A				86	BTG2	BTG anti-proliferation factor 2	57	DDX3X	DEAD-box helicase 3 X-linked										84	PARPBP	PARP1 binding protein	89	TSHZ1	teashirt zinc finger homeobox 1
			58	S100A4	S100 calcium binding protein A4	84	ERCC4	ERCC excision repair 4, endonuclease catalytic subunit	79	CEP170	centrosomal protein 170	59	C11orf54	chromosome 11 open reading frame 54				86	GASK1A	golgi associated kinase 1A	56	UBE3C	ubiquitin protein ligase E3C										84	ERCC4	ERCC excision repair 4, endonuclease catalytic subunit	89	SAT1	spermidine/spermine N1-acetyltransferase 1
			58	CASP2	caspase 2	84	TECPR2	tectonin beta-propeller repeat containing 2	79	NDUFB2	NADH:ubiquinone oxidoreductase subunit B2	58	RCOR1	REST corepressor 1				86	FOXG1	forkhead box G1	56	CSRNP1	cysteine and serine rich nuclear protein 1										84	TECPR2	tectonin beta-propeller repeat containing 2	89	PPP1CC	protein phosphatase 1 catalytic subunit gamma
			58	LRP5L	LDL receptor related protein 5 like	84	RALB	RAS like proto-oncogene B	79	PCDHA2	protocadherin alpha 2	58	EIF4G2	eukaryotic translation initiation factor 4 gamma 2				86	SYTL5	synaptotagmin like 5	56	REPS2	RALBP1 associated Eps domain containing 2										84	RALB	RAS like proto-oncogene B	89	FLRT2	fibronectin leucine rich transmembrane protein 2
			58	ST6GAL1	ST6 beta-galactoside alpha-2,6-sialyltransferase 1	84	GABBR2	gamma-aminobutyric acid type B receptor subunit 2	79	AHDC1	AT-hook DNA binding motif containing 1	58	YPEL1	yippee like 1				86	RGPD8	RANBP2-like and GRIP domain containing 8	56	EIF3C	eukaryotic translation initiation factor 3 subunit C										84	GABBR2	gamma-aminobutyric acid type B receptor subunit 2	89	EOMES	eomesodermin
			58	GAB2	GRB2 associated binding protein 2	84	UHRF2	ubiquitin like with PHD and ring finger domains 2	79	CYFIP2	cytoplasmic FMR1 interacting protein 2	58	COG2	component of oligomeric golgi complex 2				86	ACADL	acyl-CoA dehydrogenase long chain	56	NEXN	nexilin F-actin binding protein										84	UHRF2	ubiquitin like with PHD and ring finger domains 2	89	STX16	syntaxin 16
			58	TECPR2	tectonin beta-propeller repeat containing 2	84	FGD6	FYVE, RhoGEF and PH domain containing 6	79	TP63	tumor protein p63	58	BMPER	BMP binding endothelial regulator				86	KL	klotho	56	HCRTR1	hypocretin receptor 1										84	FGD6	FYVE, RhoGEF and PH domain containing 6	89	AP3S1	adaptor related protein complex 3 subunit sigma 1
			58	CCDC92	coiled-coil domain containing 92	84	CHD4	chromodomain helicase DNA binding protein 4	79	E2F3	E2F transcription factor 3	58	YTHDF3	YTH N6-methyladenosine RNA binding protein 3				86	SERINC5	serine incorporator 5	56	MTMR7	myotubularin related protein 7										84	CHD4	chromodomain helicase DNA binding protein 4	89	CASD1	CAS1 domain containing 1
			58	YWHAG	tyrosine 3-monooxygenase/tryptophan 5-monooxygenase activation protein gamma	84	GTF2I	general transcription factor IIi	78	DAAM1	dishevelled associated activator of morphogenesis 1	58	FAM229B	family with sequence similarity 229 member B				86	DOLPP1	dolichyldiphosphatase 1	56	NPL	N-acetylneuraminate pyruvate lyase										84	GTF2I	general transcription factor IIi	89	ZIC2	Zic family member 2
			58	SUN1	Sad1 and UNC84 domain containing 1	84	MEF2C	myocyte enhancer factor 2C	78	PCDH7	protocadherin 7	58	ARNT2	aryl hydrocarbon receptor nuclear translocator 2				86	TMEM200A	transmembrane protein 200A	56	KSR2	kinase suppressor of ras 2										84	MEF2C	myocyte enhancer factor 2C	89	KLHDC1	kelch domain containing 1
			58	UBN2	ubinuclein 2	84	GALNT1	polypeptide N-acetylgalactosaminyltransferase 1	78	APBB2	amyloid beta precursor protein binding family B member 2	58	PCDHB4	protocadherin beta 4				86	RGPD6	RANBP2-like and GRIP domain containing 6	56	PCLO	piccolo presynaptic cytomatrix protein										84	GALNT1	polypeptide N-acetylgalactosaminyltransferase 1	89	COQ8A	coenzyme Q8A
			57	SELE	selectin E	84	GPATCH2	G-patch domain containing 2	78	MOSPD1	motile sperm domain containing 1	57	PHF20L1	PHD finger protein 20 like 1				86	FGD4	FYVE, RhoGEF and PH domain containing 4	56	EIF3CL	eukaryotic translation initiation factor 3 subunit C like										84	GPATCH2	G-patch domain containing 2	89	FAM49B	family with sequence similarity 49 member B
			57	EGFR	epidermal growth factor receptor	84	ARL5A	ADP ribosylation factor like GTPase 5A	78	CAMTA1	calmodulin binding transcription activator 1	57	TRIM33	tripartite motif containing 33				86	GSTCD	glutathione S-transferase C-terminal domain containing	56	APTX	aprataxin										84	ARL5A	ADP ribosylation factor like GTPase 5A	89	ARHGAP44	Rho GTPase activating protein 44
			57	FXN	frataxin	83	RNF165	ring finger protein 165	78	TNRC18	trinucleotide repeat containing 18	57	IPO7	importin 7				86	MFN1	mitofusin 1	56	N4BP2	NEDD4 binding protein 2										83	RNF165	ring finger protein 165	89	ZEB2	zinc finger E-box binding homeobox 2
			57	KDM2A	lysine demethylase 2A	83	ACER2	alkaline ceramidase 2	78	NETO2	neuropilin and tolloid like 2	57	SPIRE1	spire type actin nucleation factor 1				86	SFMBT1	Scm like with four mbt domains 1	56	ACER3	alkaline ceramidase 3										83	ACER2	alkaline ceramidase 2	89	FABP3	fatty acid binding protein 3
			57	NSUN7	NOP2/Sun RNA methyltransferase family member 7	83	ABL2	ABL proto-oncogene 2, non-receptor tyrosine kinase	78	HEATR3	HEAT repeat containing 3	57	ATXN7	ataxin 7				86	PDE4D	phosphodiesterase 4D	56	PURA	purine rich element binding protein A										83	ABL2	ABL proto-oncogene 2, non-receptor tyrosine kinase	89	GNAS	GNAS complex locus
			57	SREK1	splicing regulatory glutamic acid and lysine rich protein 1	83	SNX16	sorting nexin 16	78	RAB10	RAB10, member RAS oncogene family	57	PCDH9	protocadherin 9				86	NDFIP2	Nedd4 family interacting protein 2	56	PARVA	parvin alpha										83	SNX16	sorting nexin 16	89	ITM2A	integral membrane protein 2A
			57	RPTN	repetin	83	TBKBP1	TBK1 binding protein 1	78	HOOK3	hook microtubule tethering protein 3	57	CLDN16	claudin 16				86	TRPC1	transient receptor potential cation channel subfamily C member 1	56	ZNF652	zinc finger protein 652										83	TBKBP1	TBK1 binding protein 1	89	SMARCC1	SWI/SNF related, matrix associated, actin dependent regulator of chromatin subfamily c member 1
			57	FNDC1	fibronectin type III domain containing 1	83	DUSP1	dual specificity phosphatase 1	78	FLRT2	fibronectin leucine rich transmembrane protein 2	57	PSMA1	proteasome subunit alpha 1				86	ASB3	ankyrin repeat and SOCS box containing 3	55	WEE1	WEE1 G2 checkpoint kinase										83	DUSP1	dual specificity phosphatase 1	89	TMEM106B	transmembrane protein 106B
			57	SOX5	SRY-box 5	83	E2F2	E2F transcription factor 2	78	FAM57A	family with sequence similarity 57 member A	56	DNAJB14	DnaJ heat shock protein family (Hsp40) member B14				86	SDE2	SDE2 telomere maintenance homolog	55	WDR6	WD repeat domain 6										83	E2F2	E2F transcription factor 2	89	KIF26A	kinesin family member 26A
			57	SURF4	surfeit 4	83	SESTD1	SEC14 and spectrin domain containing 1	78	STC1	stanniocalcin 1	56	ZBTB33	zinc finger and BTB domain containing 33				86	DDIT4	DNA damage inducible transcript 4	55	MKLN1	muskelin 1										83	SESTD1	SEC14 and spectrin domain containing 1	89	SOX6	SRY-box 6
			57	TSHZ3	teashirt zinc finger homeobox 3	83	EPHA4	EPH receptor A4	78	RBSN	rabenosyn, RAB effector	56	LSM8	LSM8 homolog, U6 small nuclear RNA associated				86	CCDC50	coiled-coil domain containing 50	55	NR4A2	nuclear receptor subfamily 4 group A member 2										83	EPHA4	EPH receptor A4	89	SOX11	SRY-box 11
			57	KAT8	lysine acetyltransferase 8	83	ARMT1	acidic residue methyltransferase 1	78	MIS12	MIS12, kinetochore complex component	56	C17orf80	chromosome 17 open reading frame 80				86	RGPD5	RANBP2-like and GRIP domain containing 5	55	GTF2H1	general transcription factor IIH subunit 1										83	ARMT1	acidic residue methyltransferase 1	89	AMIGO2	adhesion molecule with Ig like domain 2
			57	ATP8A1	ATPase phospholipid transporting 8A1	83	KIAA0930	KIAA0930	78	NEO1	neogenin 1	56	ELAVL4	ELAV like RNA binding protein 4				86	CMPK2	cytidine/uridine monophosphate kinase 2	55	NTRK2	neurotrophic receptor tyrosine kinase 2										83	KIAA0930	KIAA0930	89	STAT2	signal transducer and activator of transcription 2
			56	MARK1	microtubule affinity regulating kinase 1	83	KLF8	Kruppel like factor 8	78	SOCS5	suppressor of cytokine signaling 5	56	MINDY2	MINDY lysine 48 deubiquitinase 2				86	SESTD1	SEC14 and spectrin domain containing 1	55	ABCD3	ATP binding cassette subfamily D member 3										83	KLF8	Kruppel like factor 8	89	ATAD5	ATPase family, AAA domain containing 5
			56	FOXN2	forkhead box N2	83	WDR37	WD repeat domain 37	78	CLASP2	cytoplasmic linker associated protein 2	56	TUBB2B	tubulin beta 2B class IIb				86	SUMF1	sulfatase modifying factor 1	55	MMP15	matrix metallopeptidase 15										83	WDR37	WD repeat domain 37	88	ATP6V1B2	ATPase H+ transporting V1 subunit B2
			56	C16orf82	chromosome 16 open reading frame 82	83	CRTAM	cytotoxic and regulatory T cell molecule	78	MAVS	mitochondrial antiviral signaling protein	56	NDRG3	NDRG family member 3				86	CCDC47	coiled-coil domain containing 47	55	SEMA4G	semaphorin 4G										83	CRTAM	cytotoxic and regulatory T cell molecule	88	BTAF1	B-TFIID TATA-box binding protein associated factor 1
			56	E2F1	E2F transcription factor 1	83	MBD2	methyl-CpG binding domain protein 2	78	SOGA1	suppressor of glucose, autophagy associated 1	56	ACSM2A	acyl-CoA synthetase medium chain family member 2A				86	GUCY1B1	guanylate cyclase 1 soluble subunit beta 1	55	MED21	mediator complex subunit 21										83	MBD2	methyl-CpG binding domain protein 2	88	KIF13A	kinesin family member 13A
			56	AHCYL1	adenosylhomocysteinase like 1	83	RICTOR	RPTOR independent companion of MTOR complex 2	78	METTL21A	methyltransferase like 21A	55	HMGCLL1	3-hydroxymethyl-3-methylglutaryl-CoA lyase like 1				85	HOOK3	hook microtubule tethering protein 3	55	NUCKS1	nuclear casein kinase and cyclin dependent kinase substrate 1										83	RICTOR	RPTOR independent companion of MTOR complex 2	88	ST7	suppression of tumorigenicity 7
			56	ZNF558	zinc finger protein 558	83	C19orf47	chromosome 19 open reading frame 47	78	EPC1	enhancer of polycomb homolog 1	55	STXBP4	syntaxin binding protein 4				85	SEC22C	SEC22 homolog C, vesicle trafficking protein	55	FAM120A	family with sequence similarity 120A										83	C19orf47	chromosome 19 open reading frame 47	88	C5orf22	chromosome 5 open reading frame 22
			56	NODAL	nodal growth differentiation factor	83	ABCC5	ATP binding cassette subfamily C member 5	78	ARX	aristaless related homeobox	55	MCTS1	MCTS1, re-initiation and release factor				85	ZDHHC2	zinc finger DHHC-type containing 2	55	VAMP1	vesicle associated membrane protein 1										83	ABCC5	ATP binding cassette subfamily C member 5	88	CLK4	CDC like kinase 4
			56	VANGL2	VANGL planar cell polarity protein 2	83	AMOT	angiomotin	77	MANBA	mannosidase beta	55	CDH13	cadherin 13				85	SERINC3	serine incorporator 3	55	CRCP	CGRP receptor component										83	AMOT	angiomotin	88	GABBR2	gamma-aminobutyric acid type B receptor subunit 2
			56	RCC2	regulator of chromosome condensation 2	83	ABCB9	ATP binding cassette subfamily B member 9	77	KLF3	Kruppel like factor 3	55	RFX1	regulatory factor X1				85	ATXN2	ataxin 2	55	P3H1	prolyl 3-hydroxylase 1										83	ABCB9	ATP binding cassette subfamily B member 9	88	KAT6A	lysine acetyltransferase 6A
			56	NRP2	neuropilin 2	83	UGCG	UDP-glucose ceramide glucosyltransferase	77	APP	amyloid beta precursor protein	55	UQCC3	ubiquinol-cytochrome c reductase complex assembly factor 3				85	GNAQ	G protein subunit alpha q	55	YWHAB	tyrosine 3-monooxygenase/tryptophan 5-monooxygenase activation protein beta										83	UGCG	UDP-glucose ceramide glucosyltransferase	88	CTDSPL2	CTD small phosphatase like 2
			56	ZNF618	zinc finger protein 618	83	GOLT1B	golgi transport 1B	77	VPS13D	vacuolar protein sorting 13 homolog D	55	ORC2	origin recognition complex subunit 2				85	SFT2D1	SFT2 domain containing 1	55	GLYCTK	glycerate kinase										83	GOLT1B	golgi transport 1B	88	PGRMC2	progesterone receptor membrane component 2
			56	KIF4B	kinesin family member 4B	83	PLAGL2	PLAG1 like zinc finger 2	77	SEC24A	SEC24 homolog A, COPII coat complex component	54	METTL8	methyltransferase like 8				85	RETREG1	reticulophagy regulator 1	55	SLC35F2	solute carrier family 35 member F2										83	PLAGL2	PLAG1 like zinc finger 2	88	ARFGEF2	ADP ribosylation factor guanine nucleotide exchange factor 2
			56	NKAIN3	sodium/potassium transporting ATPase interacting 3	83	EEA1	early endosome antigen 1	77	TMEM170A	transmembrane protein 170A	54	MRPS25	mitochondrial ribosomal protein S25				85	KPNA4	karyopherin subunit alpha 4	55	GATAD2A	GATA zinc finger domain containing 2A										83	EEA1	early endosome antigen 1	88	SUFU	SUFU negative regulator of hedgehog signaling
			56	BCDIN3D	BCDIN3 domain containing RNA methyltransferase	83	IKZF2	IKAROS family zinc finger 2	77	KDM4B	lysine demethylase 4B	54	PJA2	praja ring finger ubiquitin ligase 2				85	EXOC5	exocyst complex component 5	55	ZNF180	zinc finger protein 180										83	IKZF2	IKAROS family zinc finger 2	88	R3HDM1	R3H domain containing 1
			56	SLC6A15	solute carrier family 6 member 15	83	FAM214B	family with sequence similarity 214 member B	77	NUDT9	nudix hydrolase 9	54	ZNF518A	zinc finger protein 518A				85	KATNBL1	katanin regulatory subunit B1 like 1	55	UNC5C	unc-5 netrin receptor C										83	FAM214B	family with sequence similarity 214 member B	88	BNC2	basonuclin 2
			56	TBCEL	tubulin folding cofactor E like	83	ACVR2A	activin A receptor type 2A	77	CACNB4	calcium voltage-gated channel auxiliary subunit beta 4	54	HNRNPA3	heterogeneous nuclear ribonucleoprotein A3				85	BRWD3	bromodomain and WD repeat domain containing 3	55	CACNA2D2	calcium voltage-gated channel auxiliary subunit alpha2delta 2										83	ACVR2A	activin A receptor type 2A	88	CSPG5	chondroitin sulfate proteoglycan 5
			56	XK	X-linked Kx blood group	83	C18orf21	chromosome 18 open reading frame 21	77	SLC29A3	solute carrier family 29 member 3	54	LRRTM4	leucine rich repeat transmembrane neuronal 4				85	JARID2	jumonji and AT-rich interaction domain containing 2	55	HELZ	helicase with zinc finger										83	C18orf21	chromosome 18 open reading frame 21	88	ETV5	ETS variant 5
			56	PTGFRN	prostaglandin F2 receptor inhibitor	83	POGZ	pogo transposable element derived with ZNF domain	77	MAP3K8	mitogen-activated protein kinase kinase kinase 8	54	MEX3B	mex-3 RNA binding family member B				85	GRM5	glutamate metabotropic receptor 5	55	SLC16A7	solute carrier family 16 member 7										83	POGZ	pogo transposable element derived with ZNF domain	88	BMP7	bone morphogenetic protein 7
			55	GBP3	guanylate binding protein 3	82	HOXD1	homeobox D1	77	RRAS2	RAS related 2	54	SPTLC1	serine palmitoyltransferase long chain base subunit 1				85	SRSF6	serine and arginine rich splicing factor 6	54	APBB2	amyloid beta precursor protein binding family B member 2										82	HOXD1	homeobox D1	88	GPR1	G protein-coupled receptor 1
			55	STON2	stonin 2	82	XK	X-linked Kx blood group	77	LOC101927322	uncharacterized LOC101927322	54	LOC284898	uncharacterized LOC284898				85	RASSF8	Ras association domain family member 8	54	POF1B	POF1B, actin binding protein										82	XK	X-linked Kx blood group	88	RERGL	RERG like
			55	EPB41L1	erythrocyte membrane protein band 4.1 like 1	82	MEIS2	Meis homeobox 2	77	FKBP14	FKBP prolyl isomerase 14	54	EIF4E1B	eukaryotic translation initiation factor 4E family member 1B				85	DIAPH3	diaphanous related formin 3	54	NDUFC2	NADH:ubiquinone oxidoreductase subunit C2										82	MEIS2	Meis homeobox 2	88	FOXJ3	forkhead box J3
			55	FHL1	four and a half LIM domains 1	82	C20orf194	chromosome 20 open reading frame 194	77	SLC30A5	solute carrier family 30 member 5	54	STK33	serine/threonine kinase 33				85	LPP	LIM domain containing preferred translocation partner in lipoma	54	PRDM11	PR/SET domain 11										82	C20orf194	chromosome 20 open reading frame 194	88	RPS3	ribosomal protein S3
			55	POFUT2	protein O-fucosyltransferase 2	82	CPEB3	cytoplasmic polyadenylation element binding protein 3	77	GRM7	glutamate metabotropic receptor 7	54	COL5A2	collagen type V alpha 2 chain				85	AK3	adenylate kinase 3	54	DNAJC27	DnaJ heat shock protein family (Hsp40) member C27										82	CPEB3	cytoplasmic polyadenylation element binding protein 3	88	SLC7A11	solute carrier family 7 member 11
			55	LPAR5	lysophosphatidic acid receptor 5	82	FNIP2	folliculin interacting protein 2	77	BNC2	basonuclin 2	54	CEP41	centrosomal protein 41				85	RIC1	RIC1 homolog, RAB6A GEF complex partner 1	54	ZPLD1	zona pellucida like domain containing 1										82	FNIP2	folliculin interacting protein 2	88	RNF139	ring finger protein 139
			55	KIAA0232	KIAA0232	82	DIP2A	disco interacting protein 2 homolog A	77	PPP2R5C	protein phosphatase 2 regulatory subunit B'gamma	54	EYA4	EYA transcriptional coactivator and phosphatase 4				85	PRPF40A	pre-mRNA processing factor 40 homolog A	54	GABRA1	gamma-aminobutyric acid type A receptor alpha1 subunit										82	DIP2A	disco interacting protein 2 homolog A	88	MAP3K8	mitogen-activated protein kinase kinase kinase 8
			55	JARID2	jumonji and AT-rich interaction domain containing 2	82	KLF9	Kruppel like factor 9	77	BTAF1	B-TFIID TATA-box binding protein associated factor 1	54	MLLT3	MLLT3, super elongation complex subunit				85	CBFB	core-binding factor subunit beta	54	SIPA1L2	signal induced proliferation associated 1 like 2										82	KLF9	Kruppel like factor 9	87	HOOK3	hook microtubule tethering protein 3
			55	USP27X	ubiquitin specific peptidase 27 X-linked	82	CDC25A	cell division cycle 25A	76	WWP2	WW domain containing E3 ubiquitin protein ligase 2	54	SCAI	suppressor of cancer cell invasion				85	ZNF503	zinc finger protein 503	54	CLIC5	chloride intracellular channel 5										82	CDC25A	cell division cycle 25A	87	DENND6A	DENN domain containing 6A
			55	SLC2A13	solute carrier family 2 member 13	82	NME4	NME/NM23 nucleoside diphosphate kinase 4	76	TRIM33	tripartite motif containing 33	54	PPP2R2A	protein phosphatase 2 regulatory subunit Balpha				85	HDAC9	histone deacetylase 9	54	ATXN1L	ataxin 1 like										82	NME4	NME/NM23 nucleoside diphosphate kinase 4	87	RRM2B	ribonucleotide reductase regulatory TP53 inducible subunit M2B
			54	CARNMT1	carnosine N-methyltransferase 1	82	DDTL	D-dopachrome tautomerase like	76	HOXA4	homeobox A4	54	FCRL6	Fc receptor like 6				85	DCDC2	doublecortin domain containing 2	54	TENM4	teneurin transmembrane protein 4										82	DDTL	D-dopachrome tautomerase like	87	KMT2C	lysine methyltransferase 2C
			54	C12orf49	chromosome 12 open reading frame 49	82	DUSP22	dual specificity phosphatase 22	76	IKZF2	IKAROS family zinc finger 2	54	ZXDB	zinc finger X-linked duplicated B				85	PCLO	piccolo presynaptic cytomatrix protein	54	HIRIP3	HIRA interacting protein 3										82	DUSP22	dual specificity phosphatase 22	87	DCUN1D1	defective in cullin neddylation 1 domain containing 1
			54	UBXN10	UBX domain protein 10	82	TMEM121B	transmembrane protein 121B	76	ZFY	zinc finger protein Y-linked	53	WDHD1	WD repeat and HMG-box DNA binding protein 1				85	LSAMP	limbic system associated membrane protein	54	FYTTD1	forty-two-three domain containing 1										82	TMEM121B	transmembrane protein 121B	87	AXIN1	axin 1
			54	OAS2	2'-5'-oligoadenylate synthetase 2	82	RFX6	regulatory factor X6	76	DIP2C	disco interacting protein 2 homolog C	53	TTC33	tetratricopeptide repeat domain 33				84	HMBOX1	homeobox containing 1	54	ATP11C	ATPase phospholipid transporting 11C										82	RFX6	regulatory factor X6	87	SKIL	SKI like proto-oncogene
			54	SOS1	SOS Ras/Rac guanine nucleotide exchange factor 1	82	SCD	stearoyl-CoA desaturase	76	MCTP1	multiple C2 and transmembrane domain containing 1	53	VCAN	versican				84	CISD2	CDGSH iron sulfur domain 2	54	FRAT2	FRAT2, WNT signaling pathway regulator										82	SCD	stearoyl-CoA desaturase	87	SOX8	SRY-box 8
			54	PRRG1	proline rich and Gla domain 1	82	VAV3	vav guanine nucleotide exchange factor 3	76	SHCBP1	SHC binding and spindle associated 1	53	WNT9B	Wnt family member 9B				84	PRKG1	protein kinase cGMP-dependent 1	54	CRISPLD2	cysteine rich secretory protein LCCL domain containing 2										82	VAV3	vav guanine nucleotide exchange factor 3	87	ARID1A	AT-rich interaction domain 1A
			54	SLC6A11	solute carrier family 6 member 11	82	MMS22L	MMS22 like, DNA repair protein	76	HSD17B7	hydroxysteroid 17-beta dehydrogenase 7	53	TET1	tet methylcytosine dioxygenase 1				84	ATXN7L1	ataxin 7 like 1	54	RBM12B	RNA binding motif protein 12B										82	MMS22L	MMS22 like, DNA repair protein	87	DMD	dystrophin
			54	TMEM101	transmembrane protein 101	82	SCN11A	sodium voltage-gated channel alpha subunit 11	76	REEP1	receptor accessory protein 1	53	PGAP1	post-GPI attachment to proteins 1				84	SMAD9	SMAD family member 9	54	LRRC31	leucine rich repeat containing 31										82	SCN11A	sodium voltage-gated channel alpha subunit 11	87	HMGXB4	HMG-box containing 4
			54	ZNF311	zinc finger protein 311	82	XYLT1	xylosyltransferase 1	76	CDH10	cadherin 10	53	TNFAIP8	TNF alpha induced protein 8				84	RAB27B	RAB27B, member RAS oncogene family	54	ZNF248	zinc finger protein 248										82	XYLT1	xylosyltransferase 1	87	GTF2H3	general transcription factor IIH subunit 3
			54	CHL1	cell adhesion molecule L1 like	82	STARD3NL	STARD3 N-terminal like	76	JDP2	Jun dimerization protein 2	53	PIKFYVE	phosphoinositide kinase, FYVE-type zinc finger containing				84	SPAG9	sperm associated antigen 9	54	ENSA	endosulfine alpha										82	STARD3NL	STARD3 N-terminal like	87	NEO1	neogenin 1
			54	TLE3	TLE family member 3, transcriptional corepressor	81	NPEPL1	aminopeptidase like 1	76	HVCN1	hydrogen voltage gated channel 1	53	C11orf45	chromosome 11 open reading frame 45				84	NAT1	N-acetyltransferase 1	54	MSRB3	methionine sulfoxide reductase B3										81	NPEPL1	aminopeptidase like 1	87	SPAST	spastin
			54	KLF3	Kruppel like factor 3	81	SLC22A23	solute carrier family 22 member 23	76	NRP2	neuropilin 2	53	RBM33	RNA binding motif protein 33				84	PRKAG2	protein kinase AMP-activated non-catalytic subunit gamma 2	54	SLC25A23	solute carrier family 25 member 23										81	SLC22A23	solute carrier family 22 member 23	87	ZNF703	zinc finger protein 703
			54	STXBP4	syntaxin binding protein 4	81	KLHL31	kelch like family member 31	76	STAG1	stromal antigen 1	53	CDK15	cyclin dependent kinase 15				84	LVRN	laeverin	54	LCOR	ligand dependent nuclear receptor corepressor										81	KLHL31	kelch like family member 31	87	TANC1	tetratricopeptide repeat, ankyrin repeat and coiled-coil containing 1
			54	ZNF782	zinc finger protein 782	81	PIGA	phosphatidylinositol glycan anchor biosynthesis class A	76	ZNF100	zinc finger protein 100	53	ZNF350	zinc finger protein 350				84	RICTOR	RPTOR independent companion of MTOR complex 2	54	TXNRD2	thioredoxin reductase 2										81	PIGA	phosphatidylinositol glycan anchor biosynthesis class A	87	ZBTB33	zinc finger and BTB domain containing 33
			54	TGM2	transglutaminase 2	81	YPEL2	yippee like 2	76	SOST	sclerostin	53	POU2F1	POU class 2 homeobox 1				84	NAV2	neuron navigator 2	54	TNFAIP8L3	TNF alpha induced protein 8 like 3										81	YPEL2	yippee like 2	87	BMI1	BMI1 proto-oncogene, polycomb ring finger
			54	ACOT11	acyl-CoA thioesterase 11	81	TMC7	transmembrane channel like 7	76	MBNL1	muscleblind like splicing regulator 1	53	CDH7	cadherin 7				84	SREK1	splicing regulatory glutamic acid and lysine rich protein 1	53	C14orf132	chromosome 14 open reading frame 132										81	TMC7	transmembrane channel like 7	87	NALCN	sodium leak channel, non-selective
			54	THUMPD1	THUMP domain containing 1	81	MAP3K1	mitogen-activated protein kinase kinase kinase 1	76	KLF15	Kruppel like factor 15	53	ESYT2	extended synaptotagmin 2				84	TBCK	TBC1 domain containing kinase	53	MMEL1	membrane metalloendopeptidase like 1										81	MAP3K1	mitogen-activated protein kinase kinase kinase 1	87	SINHCAF	SIN3-HDAC complex associated factor
			54	TDGF1	teratocarcinoma-derived growth factor 1	81	ARG2	arginase 2	76	CHRD	chordin	53	RASGRP1	RAS guanyl releasing protein 1				84	SCAI	suppressor of cancer cell invasion	53	MPRIP	myosin phosphatase Rho interacting protein										81	ARG2	arginase 2	87	TGFBRAP1	transforming growth factor beta receptor associated protein 1
			54	ISX	intestine specific homeobox	81	DCUN1D2	defective in cullin neddylation 1 domain containing 2	75	NCOR1	nuclear receptor corepressor 1	52	ARMCX1	armadillo repeat containing X-linked 1				84	GLIPR1	GLI pathogenesis related 1	53	INHBC	inhibin subunit beta C										81	DCUN1D2	defective in cullin neddylation 1 domain containing 2	87	GTPBP2	GTP binding protein 2
			54	THEM4	thioesterase superfamily member 4	81	PRPF38B	pre-mRNA processing factor 38B	75	CLEC2B	C-type lectin domain family 2 member B	52	YIPF4	Yip1 domain family member 4				84	RAP1A	RAP1A, member of RAS oncogene family	53	CLCN3	chloride voltage-gated channel 3										81	PRPF38B	pre-mRNA processing factor 38B	87	PSMG2	proteasome assembly chaperone 2
			54	ST7	suppression of tumorigenicity 7	81	TMEM234	transmembrane protein 234	75	AGFG1	ArfGAP with FG repeats 1	52	KIAA1109	KIAA1109				84	ZBTB10	zinc finger and BTB domain containing 10	53	FBXO32	F-box protein 32										81	TMEM234	transmembrane protein 234	87	FAM91A1	family with sequence similarity 91 member A1
			54	SRSF10	serine and arginine rich splicing factor 10	81	ZNF689	zinc finger protein 689	75	SEPT7	septin 7	52	NFATC2	nuclear factor of activated T cells 2				84	CFDP1	craniofacial development protein 1	53	SPINK14	serine peptidase inhibitor, Kazal type 14 (putative)										81	ZNF689	zinc finger protein 689	87	LRP1B	LDL receptor related protein 1B
			54	MITF	melanocyte inducing transcription factor	81	AKAP6	A-kinase anchoring protein 6	75	TSC22D2	TSC22 domain family member 2	52	RBM7	RNA binding motif protein 7				84	TIFAB	TIFA inhibitor	53	TOR1B	torsin family 1 member B										81	AKAP6	A-kinase anchoring protein 6	87	CYB5R4	cytochrome b5 reductase 4
			54	ST8SIA4	ST8 alpha-N-acetyl-neuraminide alpha-2,8-sialyltransferase 4	81	MFSD4A	major facilitator superfamily domain containing 4A	75	NUDT21	nudix hydrolase 21	52	SORT1	sortilin 1				84	HOMER1	homer scaffold protein 1	53	KRTCAP3	keratinocyte associated protein 3										81	MFSD4A	major facilitator superfamily domain containing 4A	87	ELOVL7	ELOVL fatty acid elongase 7
			54	TMEM273	transmembrane protein 273	81	SNX30	sorting nexin family member 30	75	HMGCR	3-hydroxy-3-methylglutaryl-CoA reductase	52	PFKFB2	6-phosphofructo-2-kinase/fructose-2,6-biphosphatase 2				84	KIAA1586	KIAA1586	53	SLC25A34	solute carrier family 25 member 34										81	SNX30	sorting nexin family member 30	86	ZNF587	zinc finger protein 587
			54	ABCA13	ATP binding cassette subfamily A member 13	81	FNDC3B	fibronectin type III domain containing 3B	75	FBXO22	F-box protein 22	52	CYTL1	cytokine like 1				84	TPM3	tropomyosin 3	53	EPCAM	epithelial cell adhesion molecule										81	FNDC3B	fibronectin type III domain containing 3B	86	HMGCS1	3-hydroxy-3-methylglutaryl-CoA synthase 1
			54	ZNF786	zinc finger protein 786	81	SRD5A3	steroid 5 alpha-reductase 3	75	MLLT10	MLLT10, histone lysine methyltransferase DOT1L cofactor	52	SLC44A1	solute carrier family 44 member 1				84	NAA30	N(alpha)-acetyltransferase 30, NatC catalytic subunit	53	TMEM127	transmembrane protein 127										81	SRD5A3	steroid 5 alpha-reductase 3	86	RAPGEFL1	Rap guanine nucleotide exchange factor like 1
			53	MLPH	melanophilin	81	GYG2	glycogenin 2	75	LZTS2	leucine zipper tumor suppressor 2	52	EGR2	early growth response 2				84	LACTB2	lactamase beta 2	53	SEMA6A	semaphorin 6A										81	GYG2	glycogenin 2	86	ISCU	iron-sulfur cluster assembly enzyme
			53	DNAH7	dynein axonemal heavy chain 7	81	BSN	bassoon presynaptic cytomatrix protein	75	SLC20A1	solute carrier family 20 member 1	52	OAT	ornithine aminotransferase				84	ZNF559	zinc finger protein 559	53	HDAC2	histone deacetylase 2										81	BSN	bassoon presynaptic cytomatrix protein	86	ZMYND8	zinc finger MYND-type containing 8
			53	LEMD2	LEM domain containing 2	81	P4HA2	prolyl 4-hydroxylase subunit alpha 2	75	STXBP5	syntaxin binding protein 5	52	HBP1	HMG-box transcription factor 1				84	MZT1	mitotic spindle organizing protein 1	53	MR1	major histocompatibility complex, class I-related										81	P4HA2	prolyl 4-hydroxylase subunit alpha 2	86	CCN3	cellular communication network factor 3
			53	NAV3	neuron navigator 3	81	ZCCHC9	zinc finger CCHC-type containing 9	75	ZNF507	zinc finger protein 507	52	CCSER2	coiled-coil serine rich protein 2				84	GAPVD1	GTPase activating protein and VPS9 domains 1	52	TAGLN2	transgelin 2										81	ZCCHC9	zinc finger CCHC-type containing 9	86	GPAM	glycerol-3-phosphate acyltransferase, mitochondrial
			53	SLC25A30	solute carrier family 25 member 30	81	CNTRL	centriolin	75	TPM3	tropomyosin 3	52	ACTR3	ARP3 actin related protein 3 homolog				84	CAMSAP2	calmodulin regulated spectrin associated protein family member 2	52	IKZF3	IKAROS family zinc finger 3										81	CNTRL	centriolin	86	BMP2	bone morphogenetic protein 2
			53	OR2A4	olfactory receptor family 2 subfamily A member 4	81	ESR2	estrogen receptor 2	75	ZCCHC2	zinc finger CCHC-type containing 2	52	CYBB	cytochrome b-245 beta chain				84	BRWD1	bromodomain and WD repeat domain containing 1	52	MARCH2	membrane associated ring-CH-type finger 2										81	ESR2	estrogen receptor 2	86	ARHGEF26	Rho guanine nucleotide exchange factor 26
			53	GSAP	gamma-secretase activating protein	80	DPH3	diphthamide biosynthesis 3	75	BTG1	BTG anti-proliferation factor 1	52	IRF4	interferon regulatory factor 4				84	GPC6	glypican 6	52	CACNA1I	calcium voltage-gated channel subunit alpha1 I										80	DPH3	diphthamide biosynthesis 3	86	SOX4	SRY-box 4
			53	APOOL	apolipoprotein O like	80	CCDC71L	coiled-coil domain containing 71 like	75	KPNA2	karyopherin subunit alpha 2	51	PAQR8	progestin and adipoQ receptor family member 8				83	TMEM56	transmembrane protein 56	52	CHMP4C	charged multivesicular body protein 4C										80	CCDC71L	coiled-coil domain containing 71 like	86	CSRNP3	cysteine and serine rich nuclear protein 3
			53	EVI5	ecotropic viral integration site 5	80	SERF2	small EDRK-rich factor 2	75	SORBS1	sorbin and SH3 domain containing 1	51	FBRSL1	fibrosin like 1				83	PGAM1	phosphoglycerate mutase 1	52	STK25	serine/threonine kinase 25										80	SERF2	small EDRK-rich factor 2	86	PPP2CA	protein phosphatase 2 catalytic subunit alpha
			53	USP7	ubiquitin specific peptidase 7	80	POGLUT1	protein O-glucosyltransferase 1	75	BCLAF3	BCLAF1 and THRAP3 family member 3	51	HIF1AN	hypoxia inducible factor 1 subunit alpha inhibitor				83	CRIPT	CXXC repeat containing interactor of PDZ3 domain	52	RBPMS	RNA binding protein, mRNA processing factor										80	POGLUT1	protein O-glucosyltransferase 1	86	PTPRB	protein tyrosine phosphatase, receptor type B
			53	ATXN7L3B	ataxin 7 like 3B	80	KIAA1958	KIAA1958	75	PTPRD	protein tyrosine phosphatase, receptor type D	51	TMC7	transmembrane channel like 7				83	GABPB1	GA binding protein transcription factor subunit beta 1	52	MRTFB	myocardin related transcription factor B										80	KIAA1958	KIAA1958	86	SNX25	sorting nexin 25
			53	PRLR	prolactin receptor	80	TXLNA	taxilin alpha	75	JAKMIP2	janus kinase and microtubule interacting protein 2	51	KSR2	kinase suppressor of ras 2				83	SSR3	signal sequence receptor subunit 3	52	CINP	cyclin dependent kinase 2 interacting protein										80	TXLNA	taxilin alpha	86	TMEM170B	transmembrane protein 170B
			53	UCP3	uncoupling protein 3	80	ABHD17C	abhydrolase domain containing 17C	75	SH3D19	SH3 domain containing 19	51	RPUSD4	RNA pseudouridine synthase D4				83	ARRDC4	arrestin domain containing 4	52	TYRO3	TYRO3 protein tyrosine kinase										80	ABHD17C	abhydrolase domain containing 17C	86	TDO2	tryptophan 2,3-dioxygenase
			52	FBXO28	F-box protein 28	80	ZBTB39	zinc finger and BTB domain containing 39	75	IRS2	insulin receptor substrate 2	51	METTL1	methyltransferase like 1				83	TRPC5	transient receptor potential cation channel subfamily C member 5	52	MBD2	methyl-CpG binding domain protein 2										80	ZBTB39	zinc finger and BTB domain containing 39	86	REV1	REV1, DNA directed polymerase
			52	LPP	LIM domain containing preferred translocation partner in lipoma	80	PRKAR2A	protein kinase cAMP-dependent type II regulatory subunit alpha	75	GEMIN8	gem nuclear organelle associated protein 8	51	TRIP4	thyroid hormone receptor interactor 4				83	LRRC4B	leucine rich repeat containing 4B	52	SIGLEC9	sialic acid binding Ig like lectin 9										80	PRKAR2A	protein kinase cAMP-dependent type II regulatory subunit alpha	86	TMEM47	transmembrane protein 47
			52	GSG1	germ cell associated 1	80	TRIM41	tripartite motif containing 41	74	STARD8	StAR related lipid transfer domain containing 8	51	CLPX	caseinolytic mitochondrial matrix peptidase chaperone subunit				83	FNDC3B	fibronectin type III domain containing 3B	52	PRPH2	peripherin 2										80	TRIM41	tripartite motif containing 41	86	CSNK1G3	casein kinase 1 gamma 3
			52	ACVR1B	activin A receptor type 1B	80	MED28	mediator complex subunit 28	74	DLX1	distal-less homeobox 1	51	MOB1B	MOB kinase activator 1B				83	TTC19	tetratricopeptide repeat domain 19	52	DLG5	discs large MAGUK scaffold protein 5										80	MED28	mediator complex subunit 28	86	SRSF4	serine and arginine rich splicing factor 4
			52	ATF2	activating transcription factor 2	80	PRLR	prolactin receptor	74	PARD3	par-3 family cell polarity regulator	51	CNBD1	cyclic nucleotide binding domain containing 1				83	MAP9	microtubule associated protein 9	51	STX12	syntaxin 12										80	PRLR	prolactin receptor	86	ZNF674	zinc finger protein 674
			52	SLC22A23	solute carrier family 22 member 23	80	EIF4G2	eukaryotic translation initiation factor 4 gamma 2	74	SNX9	sorting nexin 9	51	AP4S1	adaptor related protein complex 4 subunit sigma 1				83	TRIM9	tripartite motif containing 9	51	KCNH8	potassium voltage-gated channel subfamily H member 8										80	EIF4G2	eukaryotic translation initiation factor 4 gamma 2	86	PTPRC	protein tyrosine phosphatase, receptor type C
			52	PGM3	phosphoglucomutase 3	80	RSPO2	R-spondin 2	74	MEF2A	myocyte enhancer factor 2A	51	BTF3L4	basic transcription factor 3 like 4				83	ZNF652	zinc finger protein 652	51	IBA57	IBA57, iron-sulfur cluster assembly										80	RSPO2	R-spondin 2	86	RAB11FIP3	RAB11 family interacting protein 3
			52	FEM1B	fem-1 homolog B	80	PARP8	poly(ADP-ribose) polymerase family member 8	74	SKIL	SKI like proto-oncogene	51	TMEM30A	transmembrane protein 30A				83	RHPN2	rhophilin Rho GTPase binding protein 2	51	KRT34	keratin 34										80	PARP8	poly(ADP-ribose) polymerase family member 8	86	RDX	radixin
			52	LSAMP	limbic system associated membrane protein	80	HOOK1	hook microtubule tethering protein 1	74	FNDC3A	fibronectin type III domain containing 3A	51	RBM15	RNA binding motif protein 15				83	SCARF1	scavenger receptor class F member 1	51	ZBTB40	zinc finger and BTB domain containing 40										80	HOOK1	hook microtubule tethering protein 1	86	RBBP6	RB binding protein 6, ubiquitin ligase
			52	C5orf24	chromosome 5 open reading frame 24	80	SLC30A4	solute carrier family 30 member 4	74	SEC24D	SEC24 homolog D, COPII coat complex component	51	KCMF1	potassium channel modulatory factor 1				83	MMD	monocyte to macrophage differentiation associated	51	PPA2	pyrophosphatase (inorganic) 2										80	SLC30A4	solute carrier family 30 member 4	86	BTBD7	BTB domain containing 7
			52	TLR6	toll like receptor 6	80	COL5A2	collagen type V alpha 2 chain	74	ZNF780A	zinc finger protein 780A	51	TCF4	transcription factor 4				83	BCL2L2	BCL2 like 2	51	LDLRAD4	low density lipoprotein receptor class A domain containing 4										80	COL5A2	collagen type V alpha 2 chain	86	DAB2	DAB2, clathrin adaptor protein
			52	DOCK4	dedicator of cytokinesis 4	80	PRRX1	paired related homeobox 1	74	TM9SF3	transmembrane 9 superfamily member 3	51	RAI2	retinoic acid induced 2				83	SPDYE1	speedy/RINGO cell cycle regulator family member E1	51	LYRM7	LYR motif containing 7										80	PRRX1	paired related homeobox 1	86	PPP1R9A	protein phosphatase 1 regulatory subunit 9A
			52	CCDC96	coiled-coil domain containing 96	80	HTR1E	5-hydroxytryptamine receptor 1E	74	C17orf58	chromosome 17 open reading frame 58	50	NAAA	N-acylethanolamine acid amidase				83	LCTL	lactase like	51	SIN3A	SIN3 transcription regulator family member A										80	HTR1E	5-hydroxytryptamine receptor 1E	86	TAL1	TAL bHLH transcription factor 1, erythroid differentiation factor
			52	ANP32A	acidic nuclear phosphoprotein 32 family member A	80	LIPT2	lipoyl(octanoyl) transferase 2	74	GBP6	guanylate binding protein family member 6	50	PRTG	protogenin				83	MTFR1	mitochondrial fission regulator 1	51	BYSL	bystin like										80	LIPT2	lipoyl(octanoyl) transferase 2	86	PPARGC1B	PPARG coactivator 1 beta
			52	ATP2B2	ATPase plasma membrane Ca2+ transporting 2	80	SEMA4G	semaphorin 4G	74	COL4A3BP	collagen type IV alpha 3 binding protein	50	NTRK2	neurotrophic receptor tyrosine kinase 2				83	CEP350	centrosomal protein 350	51	ERICH1	glutamate rich 1										80	SEMA4G	semaphorin 4G	86	PCGF5	polycomb group ring finger 5
			51	SEC14L3	SEC14 like lipid binding 3	79	KATNAL1	katanin catalytic subunit A1 like 1	74	NEDD4L	neural precursor cell expressed, developmentally down-regulated 4-like, E3 ubiquitin protein ligase	50	SAP30L	SAP30 like				83	CFL2	cofilin 2	51	LARP6	La ribonucleoprotein domain family member 6										79	KATNAL1	katanin catalytic subunit A1 like 1	86	SMC6	structural maintenance of chromosomes 6
			51	MAP3K7	mitogen-activated protein kinase kinase kinase 7	79	GRAMD2B	GRAM domain containing 2B	74	USP31	ubiquitin specific peptidase 31	50	OTOP3	otopetrin 3				83	PHYHIPL	phytanoyl-CoA 2-hydroxylase interacting protein like	51	FBXO11	F-box protein 11										79	GRAMD2B	GRAM domain containing 2B	86	CEP57L1	centrosomal protein 57 like 1
			51	MAPK1	mitogen-activated protein kinase 1	79	IFI44L	interferon induced protein 44 like	74	PTAR1	protein prenyltransferase alpha subunit repeat containing 1	50	WTAP	WT1 associated protein				83	LARP4	La ribonucleoprotein domain family member 4	51	FAM110B	family with sequence similarity 110 member B										79	IFI44L	interferon induced protein 44 like	86	GLCE	glucuronic acid epimerase
			51	HNRNPA3	heterogeneous nuclear ribonucleoprotein A3	79	SMUG1	single-strand-selective monofunctional uracil-DNA glycosylase 1	74	PDIA5	protein disulfide isomerase family A member 5	50	DACT1	dishevelled binding antagonist of beta catenin 1				82	ANKRD46	ankyrin repeat domain 46	51	SEPT12	septin 12										79	SMUG1	single-strand-selective monofunctional uracil-DNA glycosylase 1	86	ADAM19	ADAM metallopeptidase domain 19
			51	CCR2	C-C motif chemokine receptor 2	79	BCAT1	branched chain amino acid transaminase 1	74	WEE1	WEE1 G2 checkpoint kinase	50	C2orf88	chromosome 2 open reading frame 88				82	KLF8	Kruppel like factor 8	51	ZNF326	zinc finger protein 326										79	BCAT1	branched chain amino acid transaminase 1	86	DOCK9	dedicator of cytokinesis 9
			51	CDYL	chromodomain Y like	79	CCR7	C-C motif chemokine receptor 7	74	UBR2	ubiquitin protein ligase E3 component n-recognin 2	50	STIM2	stromal interaction molecule 2				82	CIAO2A	cytosolic iron-sulfur assembly component 2A	51	RBP1	retinol binding protein 1										79	CCR7	C-C motif chemokine receptor 7	86	STAT5A	signal transducer and activator of transcription 5A
			51	NRL	neural retina leucine zipper	79	CLASP2	cytoplasmic linker associated protein 2	74	SLC5A3	solute carrier family 5 member 3	50	FAM177A1	family with sequence similarity 177 member A1				82	RESF1	retroelement silencing factor 1	51	HSD11B1	hydroxysteroid 11-beta dehydrogenase 1										79	CLASP2	cytoplasmic linker associated protein 2	86	SLC20A2	solute carrier family 20 member 2
			51	DUSP8	dual specificity phosphatase 8	79	SLC25A24	solute carrier family 25 member 24	73	HMGB1	high mobility group box 1	50	ARFGEF2	ADP ribosylation factor guanine nucleotide exchange factor 2				82	LIN7A	lin-7 homolog A, crumbs cell polarity complex component	51	PHACTR4	phosphatase and actin regulator 4										79	SLC25A24	solute carrier family 25 member 24	86	DNAH12	dynein axonemal heavy chain 12
			51	PAF1	PAF1 homolog, Paf1/RNA polymerase II complex component	79	SMAP1	small ArfGAP 1	73	FAM13C	family with sequence similarity 13 member C	50	SLC9B1	solute carrier family 9 member B1				82	MDFIC	MyoD family inhibitor domain containing	51	WDR91	WD repeat domain 91										79	SMAP1	small ArfGAP 1	86	NUDT4	nudix hydrolase 4
			51	TP53I11	tumor protein p53 inducible protein 11	79	PCDH20	protocadherin 20	73	CDK8	cyclin dependent kinase 8							82	DUS4L	dihydrouridine synthase 4 like	51	C1orf115	chromosome 1 open reading frame 115										79	PCDH20	protocadherin 20	86	EPS15L1	epidermal growth factor receptor pathway substrate 15 like 1
			51	REST	RE1 silencing transcription factor	79	PITPNM3	PITPNM family member 3	73	SCAMP2	secretory carrier membrane protein 2							82	ZNF486	zinc finger protein 486	50	MFAP3	microfibril associated protein 3										79	PITPNM3	PITPNM family member 3	86	COQ10B	coenzyme Q10B
			51	TRIB3	tribbles pseudokinase 3	79	GRPEL2	GrpE like 2, mitochondrial	73	SLCO1A2	solute carrier organic anion transporter family member 1A2							82	NEDD4L	neural precursor cell expressed, developmentally down-regulated 4-like, E3 ubiquitin protein ligase	50	STMN2	stathmin 2										79	GRPEL2	GrpE like 2, mitochondrial	86	ARID4A	AT-rich interaction domain 4A
			51	ZBTB4	zinc finger and BTB domain containing 4	79	CRCT1	cysteine rich C-terminal 1	73	WDR37	WD repeat domain 37							82	CHRNA7	cholinergic receptor nicotinic alpha 7 subunit	50	RACGAP1	Rac GTPase activating protein 1										79	CRCT1	cysteine rich C-terminal 1	86	SCAMP5	secretory carrier membrane protein 5
			51	FANCI	FA complementation group I	79	LRFN4	leucine rich repeat and fibronectin type III domain containing 4	73	BAZ2B	bromodomain adjacent to zinc finger domain 2B							82	CLDN12	claudin 12	50	CRTC1	CREB regulated transcription coactivator 1										79	LRFN4	leucine rich repeat and fibronectin type III domain containing 4	85	FBXL16	F-box and leucine rich repeat protein 16
			50	GLIPR2	GLI pathogenesis related 2	79	MSR1	macrophage scavenger receptor 1	73	SMARCC1	SWI/SNF related, matrix associated, actin dependent regulator of chromatin subfamily c member 1							82	KIF20B	kinesin family member 20B	50	SEC22B	SEC22 homolog B, vesicle trafficking protein (gene/pseudogene)										79	MSR1	macrophage scavenger receptor 1	85	TAF4	TATA-box binding protein associated factor 4
			50	VANGL1	VANGL planar cell polarity protein 1	79	RBMS2	RNA binding motif single stranded interacting protein 2	73	TAF4	TATA-box binding protein associated factor 4							82	PAX5	paired box 5	50	XKRX	XK related X-linked										79	RBMS2	RNA binding motif single stranded interacting protein 2	85	GOLGA1	golgin A1
			50	KDM4B	lysine demethylase 4B	79	RAB3GAP2	RAB3 GTPase activating non-catalytic protein subunit 2	73	COL8A1	collagen type VIII alpha 1 chain							82	LANCL1	LanC like 1	50	EPAS1	endothelial PAS domain protein 1										79	RAB3GAP2	RAB3 GTPase activating non-catalytic protein subunit 2	85	PTPRS	protein tyrosine phosphatase, receptor type S
			50	IQCG	IQ motif containing G	79	CACNB4	calcium voltage-gated channel auxiliary subunit beta 4	73	GLG1	golgi glycoprotein 1							82	ACBD3	acyl-CoA binding domain containing 3	50	HNRNPR	heterogeneous nuclear ribonucleoprotein R										79	CACNB4	calcium voltage-gated channel auxiliary subunit beta 4	85	SLC44A3	solute carrier family 44 member 3
			50	EDNRA	endothelin receptor type A	79	EOGT	EGF domain specific O-linked N-acetylglucosamine transferase	73	GLI2	GLI family zinc finger 2							82	ZCCHC8	zinc finger CCHC-type containing 8	50	STK32A	serine/threonine kinase 32A										79	EOGT	EGF domain specific O-linked N-acetylglucosamine transferase	85	CREB5	cAMP responsive element binding protein 5
			50	CCR8	C-C motif chemokine receptor 8	79	CCNT2	cyclin T2	73	RHBDL2	rhomboid like 2							82	CA8	carbonic anhydrase 8	50	EXOC2	exocyst complex component 2										79	CCNT2	cyclin T2	85	PHLDA3	pleckstrin homology like domain family A member 3
			50	GAB1	GRB2 associated binding protein 1	79	IGF1	insulin like growth factor 1	73	DMD	dystrophin							82	SLAIN1	SLAIN motif family member 1	50	COMMD10	COMM domain containing 10										79	IGF1	insulin like growth factor 1	85	NBEA	neurobeachin
			50	KLF8	Kruppel like factor 8	79	RNF44	ring finger protein 44	73	ZNF431	zinc finger protein 431							82	WDR7	WD repeat domain 7													79	RNF44	ring finger protein 44	85	CDH8	cadherin 8
			50	ST8SIA3	ST8 alpha-N-acetyl-neuraminide alpha-2,8-sialyltransferase 3	79	INTS6L	integrator complex subunit 6 like	73	CUX1	cut like homeobox 1							82	TMEM167B	transmembrane protein 167B													79	INTS6L	integrator complex subunit 6 like	85	CELF5	CUGBP Elav-like family member 5
			50	STAT3	signal transducer and activator of transcription 3	79	PGM2L1	phosphoglucomutase 2 like 1	73	EOMES	eomesodermin							82	NOS2	nitric oxide synthase 2													79	PGM2L1	phosphoglucomutase 2 like 1	85	STAG1	stromal antigen 1
			50	LAMB4	laminin subunit beta 4	79	C6orf203	chromosome 6 open reading frame 203	73	COL23A1	collagen type XXIII alpha 1 chain							82	ARFRP1	ADP ribosylation factor related protein 1													79	C6orf203	chromosome 6 open reading frame 203	85	TRIM63	tripartite motif containing 63
						79	PQLC2	PQ loop repeat containing 2	73	LOR	loricrin							82	GRIP1	glutamate receptor interacting protein 1													79	PQLC2	PQ loop repeat containing 2	85	GK5	glycerol kinase 5
						78	ZNF10	zinc finger protein 10	72	PDE9A	phosphodiesterase 9A							82	TMEM255A	transmembrane protein 255A													78	ZNF10	zinc finger protein 10	85	ABI2	abl interactor 2
						78	TRMT13	tRNA methyltransferase 13 homolog	72	TMEM185A	transmembrane protein 185A							82	CERS6	ceramide synthase 6													78	TRMT13	tRNA methyltransferase 13 homolog	85	EXOC4	exocyst complex component 4
						78	CD200R1	CD200 receptor 1	72	UGT2A1	UDP glucuronosyltransferase family 2 member A1 complex locus							82	C5orf51	chromosome 5 open reading frame 51													78	CD200R1	CD200 receptor 1	84	C2orf74	chromosome 2 open reading frame 74
						78	PDP2	pyruvate dehyrogenase phosphatase catalytic subunit 2	72	RAPGEF2	Rap guanine nucleotide exchange factor 2							82	NUP160	nucleoporin 160													78	PDP2	pyruvate dehyrogenase phosphatase catalytic subunit 2	84	TRA2B	transformer 2 beta homolog
						78	STXBP5	syntaxin binding protein 5	72	NFATC1	nuclear factor of activated T cells 1							82	CHST9	carbohydrate sulfotransferase 9													78	STXBP5	syntaxin binding protein 5	84	RANBP9	RAN binding protein 9
						78	NAT8L	N-acetyltransferase 8 like	72	TNRC6B	trinucleotide repeat containing 6B							82	UBA6	ubiquitin like modifier activating enzyme 6													78	NAT8L	N-acetyltransferase 8 like	84	GOLIM4	golgi integral membrane protein 4
						78	TTL	tubulin tyrosine ligase	72	TBC1D32	TBC1 domain family member 32							82	HTR2C	5-hydroxytryptamine receptor 2C													78	TTL	tubulin tyrosine ligase	84	RRP1B	ribosomal RNA processing 1B
						78	TXLNG	taxilin gamma	72	TFB2M	transcription factor B2, mitochondrial							82	FGL2	fibrinogen like 2													78	TXLNG	taxilin gamma	84	AMMECR1L	AMMECR1 like
						78	ZBTB10	zinc finger and BTB domain containing 10	72	XAF1	XIAP associated factor 1							82	AHSA2P	activator of HSP90 ATPase homolog 2, pseudogene													78	ZBTB10	zinc finger and BTB domain containing 10	84	ZNF451	zinc finger protein 451
						78	RCN1	reticulocalbin 1	72	TM2D2	TM2 domain containing 2							82	LMCD1	LIM and cysteine rich domains 1													78	RCN1	reticulocalbin 1	84	HS3ST5	heparan sulfate-glucosamine 3-sulfotransferase 5
						78	MAP4K4	mitogen-activated protein kinase kinase kinase kinase 4	72	TBC1D22B	TBC1 domain family member 22B							82	RRAGD	Ras related GTP binding D													78	MAP4K4	mitogen-activated protein kinase kinase kinase kinase 4	84	DTWD1	DTW domain containing 1
						78	TSC22D2	TSC22 domain family member 2	72	GPM6A	glycoprotein M6A							82	AP1AR	adaptor related protein complex 1 associated regulatory protein													78	TSC22D2	TSC22 domain family member 2	84	PDZRN4	PDZ domain containing ring finger 4
						78	AMER3	APC membrane recruitment protein 3	72	KAZN	kazrin, periplakin interacting protein							82	GABRA4	gamma-aminobutyric acid type A receptor alpha4 subunit													78	AMER3	APC membrane recruitment protein 3	84	ELMOD2	ELMO domain containing 2
						78	HMGA1	high mobility group AT-hook 1	72	FAM189A1	family with sequence similarity 189 member A1							82	GATM	glycine amidinotransferase													78	HMGA1	high mobility group AT-hook 1	84	ITGB1	integrin subunit beta 1
						78	GDPD1	glycerophosphodiester phosphodiesterase domain containing 1	72	KDELR2	KDEL endoplasmic reticulum protein retention receptor 2							82	SMG1	SMG1, nonsense mediated mRNA decay associated PI3K related kinase													78	GDPD1	glycerophosphodiester phosphodiesterase domain containing 1	84	VCPIP1	valosin containing protein interacting protein 1
						78	AFF2	AF4/FMR2 family member 2	72	UGT2A2	UDP glucuronosyltransferase family 2 member A2							82	LRP1B	LDL receptor related protein 1B													78	AFF2	AF4/FMR2 family member 2	84	ZBTB44	zinc finger and BTB domain containing 44
						78	DPP3	dipeptidyl peptidase 3	72	FGFR1OP	FGFR1 oncogene partner							82	FYB2	FYN binding protein 2													78	DPP3	dipeptidyl peptidase 3	84	CASP3	caspase 3
						78	ARRDC4	arrestin domain containing 4	72	ARHGEF10L	Rho guanine nucleotide exchange factor 10 like							82	PPEF2	protein phosphatase with EF-hand domain 2													78	ARRDC4	arrestin domain containing 4	84	ZFHX3	zinc finger homeobox 3
						78	SMARCC1	SWI/SNF related, matrix associated, actin dependent regulator of chromatin subfamily c member 1	72	DGCR2	DiGeorge syndrome critical region gene 2							81	PPP5C	protein phosphatase 5 catalytic subunit													78	SMARCC1	SWI/SNF related, matrix associated, actin dependent regulator of chromatin subfamily c member 1	84	RIMKLB	ribosomal modification protein rimK like family member B
						78	SYNCRIP	synaptotagmin binding cytoplasmic RNA interacting protein	71	RGS17	regulator of G protein signaling 17							81	ACBD5	acyl-CoA binding domain containing 5													78	SYNCRIP	synaptotagmin binding cytoplasmic RNA interacting protein	84	IWS1	IWS1, SUPT6H interacting protein
						78	MTUS1	microtubule associated scaffold protein 1	71	SMC3	structural maintenance of chromosomes 3							81	RNF217	ring finger protein 217													78	MTUS1	microtubule associated scaffold protein 1	84	GRIP1	glutamate receptor interacting protein 1
						78	USP32	ubiquitin specific peptidase 32	71	MTFR2	mitochondrial fission regulator 2							81	PLEKHH2	pleckstrin homology, MyTH4 and FERM domain containing H2													78	USP32	ubiquitin specific peptidase 32	84	HECW2	HECT, C2 and WW domain containing E3 ubiquitin protein ligase 2
						78	A1CF	APOBEC1 complementation factor	71	PTPRT	protein tyrosine phosphatase, receptor type T							81	AFTPH	aftiphilin													78	A1CF	APOBEC1 complementation factor	84	PARP14	poly(ADP-ribose) polymerase family member 14
						77	TNFRSF1B	TNF receptor superfamily member 1B	71	SRP68	signal recognition particle 68							81	U2SURP	U2 snRNP associated SURP domain containing													77	TNFRSF1B	TNF receptor superfamily member 1B	84	CHRM2	cholinergic receptor muscarinic 2
						77	FBXO30	F-box protein 30	71	SLITRK6	SLIT and NTRK like family member 6							81	RBBP8	RB binding protein 8, endonuclease													77	FBXO30	F-box protein 30	84	PGAP1	post-GPI attachment to proteins 1
						77	GGA3	golgi associated, gamma adaptin ear containing, ARF binding protein 3	71	EXOC1	exocyst complex component 1							81	RGPD4	RANBP2-like and GRIP domain containing 4													77	GGA3	golgi associated, gamma adaptin ear containing, ARF binding protein 3	84	ZCCHC14	zinc finger CCHC-type containing 14
						77	TRPM6	transient receptor potential cation channel subfamily M member 6	71	RB1	RB transcriptional corepressor 1							81	ZBTB8A	zinc finger and BTB domain containing 8A													77	TRPM6	transient receptor potential cation channel subfamily M member 6	84	RALGPS1	Ral GEF with PH domain and SH3 binding motif 1
						77	KLHL6	kelch like family member 6	71	TET2	tet methylcytosine dioxygenase 2							81	FNIP2	folliculin interacting protein 2													77	KLHL6	kelch like family member 6	84	SCUBE3	signal peptide, CUB domain and EGF like domain containing 3
						77	ADRB1	adrenoceptor beta 1	71	GNPTAB	N-acetylglucosamine-1-phosphate transferase subunits alpha and beta							81	TMEFF2	transmembrane protein with EGF like and two follistatin like domains 2													77	ADRB1	adrenoceptor beta 1	84	AUTS2	AUTS2, activator of transcription and developmental regulator
						77	PARD6B	par-6 family cell polarity regulator beta	71	DENR	density regulated re-initiation and release factor							81	DIP2B	disco interacting protein 2 homolog B													77	PARD6B	par-6 family cell polarity regulator beta	84	RBL1	RB transcriptional corepressor like 1
						77	TSC1	TSC complex subunit 1	71	HEATR4	HEAT repeat containing 4							81	ZFAND5	zinc finger AN1-type containing 5													77	TSC1	TSC complex subunit 1	84	HEPACAM2	HEPACAM family member 2
						77	MSN	moesin	71	PHF8	PHD finger protein 8							81	WAPL	WAPL cohesin release factor													77	MSN	moesin	84	NPTN	neuroplastin
						77	PLD3	phospholipase D family member 3	71	OTUD1	OTU deubiquitinase 1							81	GCNT1	glucosaminyl (N-acetyl) transferase 1													77	PLD3	phospholipase D family member 3	84	LRRC15	leucine rich repeat containing 15
						77	NOL4L	nucleolar protein 4 like	71	PHF6	PHD finger protein 6							81	SYNM	synemin													77	NOL4L	nucleolar protein 4 like	84	METTL3	methyltransferase like 3
						77	NLRP2B	NLR family pyrin domain containing 2B	71	LACTB2	lactamase beta 2							81	SNX30	sorting nexin family member 30													77	NLRP2B	NLR family pyrin domain containing 2B	84	DIP2C	disco interacting protein 2 homolog C
						77	SIGMAR1	sigma non-opioid intracellular receptor 1	71	MAPK6	mitogen-activated protein kinase 6							81	SNAP91	synaptosome associated protein 91													77	SIGMAR1	sigma non-opioid intracellular receptor 1	83	SNRPD1	small nuclear ribonucleoprotein D1 polypeptide
						77	DICER1	dicer 1, ribonuclease III	71	SLC30A7	solute carrier family 30 member 7							81	PDE1C	phosphodiesterase 1C													77	DICER1	dicer 1, ribonuclease III	83	GNG12	G protein subunit gamma 12
						77	ZNF652	zinc finger protein 652	70	PSMG2	proteasome assembly chaperone 2							81	TFDP3	transcription factor Dp family member 3													77	ZNF652	zinc finger protein 652	83	FLI1	Fli-1 proto-oncogene, ETS transcription factor
						77	AMMECR1L	AMMECR1 like	70	THEMIS	thymocyte selection associated							81	GUCY1A2	guanylate cyclase 1 soluble subunit alpha 2													77	AMMECR1L	AMMECR1 like	83	PPP3CA	protein phosphatase 3 catalytic subunit alpha
						77	CANT1	calcium activated nucleotidase 1	70	CDCA5	cell division cycle associated 5							81	TXLNG	taxilin gamma													77	CANT1	calcium activated nucleotidase 1	83	SIN3A	SIN3 transcription regulator family member A
						77	GALE	UDP-galactose-4-epimerase	70	CCNB1	cyclin B1							81	GOLGA6L2	golgin A6 family-like 2													77	GALE	UDP-galactose-4-epimerase	83	TRIM43B	tripartite motif containing 43B
						77	EIF2S2	eukaryotic translation initiation factor 2 subunit beta	70	NTPCR	nucleoside-triphosphatase, cancer-related							81	FAM221A	family with sequence similarity 221 member A													77	EIF2S2	eukaryotic translation initiation factor 2 subunit beta	83	CLDN12	claudin 12
						77	LRTOMT	leucine rich transmembrane and O-methyltransferase domain containing	70	ZNF574	zinc finger protein 574							81	ZNF747	zinc finger protein 747													77	LRTOMT	leucine rich transmembrane and O-methyltransferase domain containing	83	CMIP	c-Maf inducing protein
						77	MAP3K2	mitogen-activated protein kinase kinase kinase 2	70	PRR12	proline rich 12							81	PPHLN1	periphilin 1													77	MAP3K2	mitogen-activated protein kinase kinase kinase 2	83	GPR171	G protein-coupled receptor 171
						77	SDR42E1	short chain dehydrogenase/reductase family 42E, member 1	70	FOXO1	forkhead box O1							80	GPSM2	G protein signaling modulator 2													77	SDR42E1	short chain dehydrogenase/reductase family 42E, member 1	83	PPP1R14C	protein phosphatase 1 regulatory inhibitor subunit 14C
						76	TMED5	transmembrane p24 trafficking protein 5	70	TAL1	TAL bHLH transcription factor 1, erythroid differentiation factor							80	BTBD3	BTB domain containing 3													76	TMED5	transmembrane p24 trafficking protein 5	83	HOXB2	homeobox B2
						76	MOB4	MOB family member 4, phocein	70	OR11A1	olfactory receptor family 11 subfamily A member 1							80	EGLN1	egl-9 family hypoxia inducible factor 1													76	MOB4	MOB family member 4, phocein	83	USP12	ubiquitin specific peptidase 12
						76	GPAT4	glycerol-3-phosphate acyltransferase 4	70	STPG1	sperm tail PG-rich repeat containing 1							80	NR2C1	nuclear receptor subfamily 2 group C member 1													76	GPAT4	glycerol-3-phosphate acyltransferase 4	83	PPP1R10	protein phosphatase 1 regulatory subunit 10
						76	ARPP19	cAMP regulated phosphoprotein 19	70	SCAMP5	secretory carrier membrane protein 5							80	CSNK1D	casein kinase 1 delta													76	ARPP19	cAMP regulated phosphoprotein 19	83	SLC6A6	solute carrier family 6 member 6
						76	SUCLG2	succinate-CoA ligase GDP-forming beta subunit	70	IGF2BP2	insulin like growth factor 2 mRNA binding protein 2							80	MARCH1	membrane associated ring-CH-type finger 1													76	SUCLG2	succinate-CoA ligase GDP-forming beta subunit	83	AGTR1	angiotensin II receptor type 1
						76	SCN5A	sodium voltage-gated channel alpha subunit 5	70	TUBB4B	tubulin beta 4B class IVb							80	FSBP	fibrinogen silencer binding protein													76	SCN5A	sodium voltage-gated channel alpha subunit 5	83	NSD1	nuclear receptor binding SET domain protein 1
						76	PRDM5	PR/SET domain 5	70	COG3	component of oligomeric golgi complex 3							80	SDC2	syndecan 2													76	PRDM5	PR/SET domain 5	83	NR2E1	nuclear receptor subfamily 2 group E member 1
						76	ZC3H3	zinc finger CCCH-type containing 3	70	GRID2	glutamate ionotropic receptor delta type subunit 2							80	A1CF	APOBEC1 complementation factor													76	ZC3H3	zinc finger CCCH-type containing 3	83	CPEB2	cytoplasmic polyadenylation element binding protein 2
						76	HOXA9	homeobox A9	70	MEF2C	myocyte enhancer factor 2C							80	ARMCX3	armadillo repeat containing X-linked 3													76	HOXA9	homeobox A9	83	ZNF26	zinc finger protein 26
						76	ARHGEF15	Rho guanine nucleotide exchange factor 15	70	SLC25A24	solute carrier family 25 member 24							80	RASGRP1	RAS guanyl releasing protein 1													76	ARHGEF15	Rho guanine nucleotide exchange factor 15	83	ARID1B	AT-rich interaction domain 1B
						76	HIF3A	hypoxia inducible factor 3 subunit alpha	70	COX10	cytochrome c oxidase assembly factor heme A:farnesyltransferase COX10							80	LNPK	lunapark, ER junction formation factor													76	HIF3A	hypoxia inducible factor 3 subunit alpha	83	RCAN2	regulator of calcineurin 2
						76	GALNT15	polypeptide N-acetylgalactosaminyltransferase 15	70	USP14	ubiquitin specific peptidase 14							80	SLC25A30	solute carrier family 25 member 30													76	GALNT15	polypeptide N-acetylgalactosaminyltransferase 15	83	SLITRK4	SLIT and NTRK like family member 4
						76	DCUN1D3	defective in cullin neddylation 1 domain containing 3	70	TOB2	transducer of ERBB2, 2							80	BBX	BBX, HMG-box containing													76	DCUN1D3	defective in cullin neddylation 1 domain containing 3	83	LRCH1	leucine rich repeats and calponin homology domain containing 1
						76	MYRIP	myosin VIIA and Rab interacting protein	70	IL12RB2	interleukin 12 receptor subunit beta 2							80	IVNS1ABP	influenza virus NS1A binding protein													76	MYRIP	myosin VIIA and Rab interacting protein	83	CYB5RL	cytochrome b5 reductase like
						76	IL10	interleukin 10	70	ZFP82	ZFP82 zinc finger protein							80	ABCA5	ATP binding cassette subfamily A member 5													76	IL10	interleukin 10	83	GABRB2	gamma-aminobutyric acid type A receptor beta2 subunit
						76	FOXP2	forkhead box P2	70	MTMR3	myotubularin related protein 3							80	CLVS1	clavesin 1													76	FOXP2	forkhead box P2	83	SCRN1	secernin 1
						76	SESN3	sestrin 3	70	NUS1	NUS1, dehydrodolichyl diphosphate synthase subunit							80	POLR2H	RNA polymerase II subunit H													76	SESN3	sestrin 3	82	UBL3	ubiquitin like 3
						76	KCNQ4	potassium voltage-gated channel subfamily Q member 4	70	PDCD2	programmed cell death 2							80	SEL1L	SEL1L, ERAD E3 ligase adaptor subunit													76	KCNQ4	potassium voltage-gated channel subfamily Q member 4	82	KSR2	kinase suppressor of ras 2
						76	PRKAA2	protein kinase AMP-activated catalytic subunit alpha 2	70	PRKD3	protein kinase D3							80	CCP110	centriolar coiled-coil protein 110													76	PRKAA2	protein kinase AMP-activated catalytic subunit alpha 2	82	ZFHX4	zinc finger homeobox 4
						76	CUX1	cut like homeobox 1	70	CDH17	cadherin 17							80	GRM7	glutamate metabotropic receptor 7													76	CUX1	cut like homeobox 1	82	RNF169	ring finger protein 169
						76	ZNF341	zinc finger protein 341	70	TSNAX	translin associated factor X							80	GPR155	G protein-coupled receptor 155													76	ZNF341	zinc finger protein 341	82	NEDD4L	neural precursor cell expressed, developmentally down-regulated 4-like, E3 ubiquitin protein ligase
						76	USP12	ubiquitin specific peptidase 12	69	DDHD2	DDHD domain containing 2							80	SCCPDH	saccharopine dehydrogenase (putative)													76	USP12	ubiquitin specific peptidase 12	82	SF3B1	splicing factor 3b subunit 1
						76	SLK	STE20 like kinase	69	GM2A	GM2 ganglioside activator							80	THEMIS	thymocyte selection associated													76	SLK	STE20 like kinase	82	GRB10	growth factor receptor bound protein 10
						75	INTS2	integrator complex subunit 2	69	CXCL14	C-X-C motif chemokine ligand 14							79	SLC7A1	solute carrier family 7 member 1													75	INTS2	integrator complex subunit 2	82	DFFB	DNA fragmentation factor subunit beta
						75	DDX31	DEAD-box helicase 31	69	PPFIA2	PTPRF interacting protein alpha 2							79	GP6	glycoprotein VI platelet													75	DDX31	DEAD-box helicase 31	82	CDK13	cyclin dependent kinase 13
						75	RBMS1	RNA binding motif single stranded interacting protein 1	69	MYRF	myelin regulatory factor							79	PDLIM5	PDZ and LIM domain 5													75	RBMS1	RNA binding motif single stranded interacting protein 1	82	RAD21	RAD21 cohesin complex component
						75	PARM1	prostate androgen-regulated mucin-like protein 1	69	JADE1	jade family PHD finger 1							79	PLAG1	PLAG1 zinc finger													75	PARM1	prostate androgen-regulated mucin-like protein 1	82	SNX14	sorting nexin 14
						75	KLHL23	kelch like family member 23	69	PHTF2	putative homeodomain transcription factor 2							79	FAM117B	family with sequence similarity 117 member B													75	KLHL23	kelch like family member 23	82	CHD5	chromodomain helicase DNA binding protein 5
						75	PACS2	phosphofurin acidic cluster sorting protein 2	69	GOLGA1	golgin A1							79	OGN	osteoglycin													75	PACS2	phosphofurin acidic cluster sorting protein 2	82	HTR7	5-hydroxytryptamine receptor 7
						75	SLC25A18	solute carrier family 25 member 18	69	ZNF567	zinc finger protein 567							79	ONECUT2	one cut homeobox 2													75	SLC25A18	solute carrier family 25 member 18	82	KCNMA1	potassium calcium-activated channel subfamily M alpha 1
						75	FBXO45	F-box protein 45	69	OASL	2'-5'-oligoadenylate synthetase like							79	MATR3	matrin 3													75	FBXO45	F-box protein 45	82	IBSP	integrin binding sialoprotein
						75	PALM3	paralemmin 3	69	DOCK9	dedicator of cytokinesis 9							79	SYT14	synaptotagmin 14													75	PALM3	paralemmin 3	82	NID1	nidogen 1
						75	PHOSPHO2-KLHL23	PHOSPHO2-KLHL23 readthrough	69	WDR35	WD repeat domain 35							79	MKX	mohawk homeobox													75	PHOSPHO2-KLHL23	PHOSPHO2-KLHL23 readthrough	82	PALD1	phosphatase domain containing paladin 1
						75	TRIB1	tribbles pseudokinase 1	69	RAD51C	RAD51 paralog C							79	SRI	sorcin													75	TRIB1	tribbles pseudokinase 1	82	OTOGL	otogelin like
						75	LCORL	ligand dependent nuclear receptor corepressor like	69	OGT	O-linked N-acetylglucosamine (GlcNAc) transferase							79	LOC388436	uncharacterized protein ENSP00000382042													75	LCORL	ligand dependent nuclear receptor corepressor like	82	UBE2W	ubiquitin conjugating enzyme E2 W
						75	CEP63	centrosomal protein 63	69	PCSK1	proprotein convertase subtilisin/kexin type 1							79	G3BP1	G3BP stress granule assembly factor 1													75	CEP63	centrosomal protein 63	82	CLK2	CDC like kinase 2
						75	VSNL1	visinin like 1	69	PHF13	PHD finger protein 13							79	EFHC2	EF-hand domain containing 2													75	VSNL1	visinin like 1	82	TSPYL6	TSPY like 6
						74	BRWD3	bromodomain and WD repeat domain containing 3	69	ELMSAN1	ELM2 and Myb/SANT domain containing 1							79	SOX30	SRY-box 30													74	BRWD3	bromodomain and WD repeat domain containing 3	82	CDYL2	chromodomain Y like 2
						74	ADAMTS6	ADAM metallopeptidase with thrombospondin type 1 motif 6	69	GTF2IRD1	GTF2I repeat domain containing 1							79	PROX1	prospero homeobox 1													74	ADAMTS6	ADAM metallopeptidase with thrombospondin type 1 motif 6	81	ZNF675	zinc finger protein 675
						74	KIF21B	kinesin family member 21B	69	HSPD1	heat shock protein family D (Hsp60) member 1							79	ANKH	ANKH inorganic pyrophosphate transport regulator													74	KIF21B	kinesin family member 21B	81	ZNF219	zinc finger protein 219
						74	NKD1	NKD1, WNT signaling pathway inhibitor	69	KIF5C	kinesin family member 5C							79	IRF8	interferon regulatory factor 8													74	NKD1	NKD1, WNT signaling pathway inhibitor	81	ADAMTSL3	ADAMTS like 3
						74	MYORG	myogenesis regulating glycosidase (putative)	69	CTSS	cathepsin S							79	MED4	mediator complex subunit 4													74	MYORG	myogenesis regulating glycosidase (putative)	81	MECOM	MDS1 and EVI1 complex locus
						74	ERVH48-1	endogenous retrovirus group 48 member 1	69	TP53INP1	tumor protein p53 inducible nuclear protein 1							79	POU2F1	POU class 2 homeobox 1													74	ERVH48-1	endogenous retrovirus group 48 member 1	81	CUL3	cullin 3
						74	SLC12A9	solute carrier family 12 member 9	69	MAP3K4	mitogen-activated protein kinase kinase kinase 4							79	CSTF2T	cleavage stimulation factor subunit 2 tau variant													74	SLC12A9	solute carrier family 12 member 9	81	PRKG2	protein kinase cGMP-dependent 2
						74	ANKFY1	ankyrin repeat and FYVE domain containing 1	69	PTPRE	protein tyrosine phosphatase, receptor type E							79	CDC42BPB	CDC42 binding protein kinase beta													74	ANKFY1	ankyrin repeat and FYVE domain containing 1	81	HAT1	histone acetyltransferase 1
						74	CDV3	CDV3 homolog	68	SERTAD2	SERTA domain containing 2							79	PRRG1	proline rich and Gla domain 1													74	CDV3	CDV3 homolog	81	MRPL11	mitochondrial ribosomal protein L11
						74	SECISBP2L	SECIS binding protein 2 like	68	ZNF605	zinc finger protein 605							79	UHMK1	U2AF homology motif kinase 1													74	SECISBP2L	SECIS binding protein 2 like	81	ZNF384	zinc finger protein 384
						74	NEMP1	nuclear envelope integral membrane protein 1	68	LSM8	LSM8 homolog, U6 small nuclear RNA associated							79	TRAM1L1	translocation associated membrane protein 1 like 1													74	NEMP1	nuclear envelope integral membrane protein 1	81	SERTAD2	SERTA domain containing 2
						74	GOLGA6L4	golgin A6 family-like 4	68	OSBPL1A	oxysterol binding protein like 1A							79	PHF20L1	PHD finger protein 20 like 1													74	GOLGA6L4	golgin A6 family-like 4	81	ZC3H12B	zinc finger CCCH-type containing 12B
						74	SEMA3F	semaphorin 3F	68	JAK1	Janus kinase 1							79	CNTROB	centrobin, centriole duplication and spindle assembly protein													74	SEMA3F	semaphorin 3F	81	MAP3K20	mitogen-activated protein kinase kinase kinase 20
						74	CYP4F2	cytochrome P450 family 4 subfamily F member 2	68	POTEM	POTE ankyrin domain family member M							79	DCUN1D5	defective in cullin neddylation 1 domain containing 5													74	CYP4F2	cytochrome P450 family 4 subfamily F member 2	81	FAM160B1	family with sequence similarity 160 member B1
						74	PPARGC1B	PPARG coactivator 1 beta	68	FCMR	Fc fragment of IgM receptor							79	CDH17	cadherin 17													74	PPARGC1B	PPARG coactivator 1 beta	81	SPATA6	spermatogenesis associated 6
						73	POLR2D	RNA polymerase II subunit D	68	PRPF38B	pre-mRNA processing factor 38B							79	SGIP1	SH3 domain GRB2 like endophilin interacting protein 1													73	POLR2D	RNA polymerase II subunit D	81	XRRA1	X-ray radiation resistance associated 1
						73	OLR1	oxidized low density lipoprotein receptor 1	68	ALDH8A1	aldehyde dehydrogenase 8 family member A1							79	CEP57L1	centrosomal protein 57 like 1													73	OLR1	oxidized low density lipoprotein receptor 1	81	NR2F2	nuclear receptor subfamily 2 group F member 2
						73	LTN1	listerin E3 ubiquitin protein ligase 1	68	SOX2	SRY-box 2							79	BCL11B	BCL11B, BAF complex component													73	LTN1	listerin E3 ubiquitin protein ligase 1	81	NCAN	neurocan
						73	SEC14L1	SEC14 like lipid binding 1	68	PDE1A	phosphodiesterase 1A							79	PTP4A1	protein tyrosine phosphatase type IVA, member 1													73	SEC14L1	SEC14 like lipid binding 1	81	UAP1	UDP-N-acetylglucosamine pyrophosphorylase 1
						73	FMO4	flavin containing monooxygenase 4	68	CREB1	cAMP responsive element binding protein 1							79	ABCB11	ATP binding cassette subfamily B member 11													73	FMO4	flavin containing monooxygenase 4	81	EIF5A2	eukaryotic translation initiation factor 5A2
						73	WDFY3	WD repeat and FYVE domain containing 3	68	ELOVL5	ELOVL fatty acid elongase 5							79	OSR1	odd-skipped related transcription factor 1													73	WDFY3	WD repeat and FYVE domain containing 3	81	PTGER3	prostaglandin E receptor 3
						73	NDST2	N-deacetylase and N-sulfotransferase 2	68	MACROD2	MACRO domain containing 2							79	TPBG	trophoblast glycoprotein													73	NDST2	N-deacetylase and N-sulfotransferase 2	81	RIC1	RIC1 homolog, RAB6A GEF complex partner 1
						73	FARP1	FERM, ARH/RhoGEF and pleckstrin domain protein 1	68	LRRN2	leucine rich repeat neuronal 2							79	ACSL3	acyl-CoA synthetase long chain family member 3													73	FARP1	FERM, ARH/RhoGEF and pleckstrin domain protein 1	81	WDFY3	WD repeat and FYVE domain containing 3
						73	TREML1	triggering receptor expressed on myeloid cells like 1	68	DOCK1	dedicator of cytokinesis 1							79	GALNT15	polypeptide N-acetylgalactosaminyltransferase 15													73	TREML1	triggering receptor expressed on myeloid cells like 1	81	EMC8	ER membrane protein complex subunit 8
						73	GRID2IP	Grid2 interacting protein	68	CMIP	c-Maf inducing protein							79	ZNF273	zinc finger protein 273													73	GRID2IP	Grid2 interacting protein	81	NYAP2	neuronal tyrosine-phosphorylated phosphoinositide-3-kinase adaptor 2
						73	RMI2	RecQ mediated genome instability 2	68	SCN8A	sodium voltage-gated channel alpha subunit 8							79	NETO1	neuropilin and tolloid like 1													73	RMI2	RecQ mediated genome instability 2	81	SLITRK5	SLIT and NTRK like family member 5
						73	PLXNA4	plexin A4	68	DCT	dopachrome tautomerase							79	WWP1	WW domain containing E3 ubiquitin protein ligase 1													73	PLXNA4	plexin A4	81	FERMT2	fermitin family member 2
						72	STK24	serine/threonine kinase 24	68	SCN1A	sodium voltage-gated channel alpha subunit 1							79	NUFIP2	nuclear FMR1 interacting protein 2													72	STK24	serine/threonine kinase 24	81	LRRC4	leucine rich repeat containing 4
						72	IL22RA1	interleukin 22 receptor subunit alpha 1	67	UBE4B	ubiquitination factor E4B							79	CLIP4	CAP-Gly domain containing linker protein family member 4													72	IL22RA1	interleukin 22 receptor subunit alpha 1	81	PCDH7	protocadherin 7
						72	DMP1	dentin matrix acidic phosphoprotein 1	67	ETV5	ETS variant 5							79	LOC79999	uncharacterized protein ENSP00000382033													72	DMP1	dentin matrix acidic phosphoprotein 1	81	GRIN3A	glutamate ionotropic receptor NMDA type subunit 3A
						72	PNKD	PNKD, MBL domain containing	67	AZI2	5-azacytidine induced 2							79	RAD54B	RAD54 homolog B													72	PNKD	PNKD, MBL domain containing	81	ATRNL1	attractin like 1
						72	DLGAP4	DLG associated protein 4	67	ELL	elongation factor for RNA polymerase II							78	RSAD2	radical S-adenosyl methionine domain containing 2													72	DLGAP4	DLG associated protein 4	81	PDZD7	PDZ domain containing 7
						72	ABHD14B	abhydrolase domain containing 14B	67	RNASEH2C	ribonuclease H2 subunit C							78	PDZD8	PDZ domain containing 8													72	ABHD14B	abhydrolase domain containing 14B	81	NCOA6	nuclear receptor coactivator 6
						72	PARS2	prolyl-tRNA synthetase 2, mitochondrial	67	CEP57	centrosomal protein 57							78	SPTBN1	spectrin beta, non-erythrocytic 1													72	PARS2	prolyl-tRNA synthetase 2, mitochondrial	81	PDK1	pyruvate dehydrogenase kinase 1
						72	CHSY3	chondroitin sulfate synthase 3	67	HOXC9	homeobox C9							78	LSM8	LSM8 homolog, U6 small nuclear RNA associated													72	CHSY3	chondroitin sulfate synthase 3	81	EXOSC10	exosome component 10
						72	TAB2	TGF-beta activated kinase 1 (MAP3K7) binding protein 2	67	SPRED1	sprouty related EVH1 domain containing 1							78	HINT3	histidine triad nucleotide binding protein 3													72	TAB2	TGF-beta activated kinase 1 (MAP3K7) binding protein 2	81	TRMT10B	tRNA methyltransferase 10B
						72	ZNF512	zinc finger protein 512	67	RGS7	regulator of G protein signaling 7							78	RRP15	ribosomal RNA processing 15 homolog													72	ZNF512	zinc finger protein 512	81	ZNF10	zinc finger protein 10
						72	ZNF200	zinc finger protein 200	67	MPPE1	metallophosphoesterase 1							78	MOB1B	MOB kinase activator 1B													72	ZNF200	zinc finger protein 200	80	ZNF417	zinc finger protein 417
						72	CRB2	crumbs cell polarity complex component 2	67	HNRNPUL2	heterogeneous nuclear ribonucleoprotein U like 2							78	TBC1D4	TBC1 domain family member 4													72	CRB2	crumbs cell polarity complex component 2	80	EIF4ENIF1	eukaryotic translation initiation factor 4E nuclear import factor 1
						72	STOX2	storkhead box 2	67	COA7	cytochrome c oxidase assembly factor 7 (putative)							78	TENT5A	terminal nucleotidyltransferase 5A													72	STOX2	storkhead box 2	80	KYAT1	kynurenine aminotransferase 1
						72	ZNF697	zinc finger protein 697	67	BMF	Bcl2 modifying factor							78	SYT11	synaptotagmin 11													72	ZNF697	zinc finger protein 697	80	CACNA2D2	calcium voltage-gated channel auxiliary subunit alpha2delta 2
						72	MAPK9	mitogen-activated protein kinase 9	67	FAS	Fas cell surface death receptor							78	MPHOSPH8	M-phase phosphoprotein 8													72	MAPK9	mitogen-activated protein kinase 9	80	TFAM	transcription factor A, mitochondrial
						72	ADGRL3	adhesion G protein-coupled receptor L3	67	GATA3	GATA binding protein 3							78	ICK	intestinal cell kinase													72	ADGRL3	adhesion G protein-coupled receptor L3	80	MBNL2	muscleblind like splicing regulator 2
						72	ZDHHC23	zinc finger DHHC-type containing 23	67	AGPAT5	1-acylglycerol-3-phosphate O-acyltransferase 5							78	MST1L	macrophage stimulating 1 like													72	ZDHHC23	zinc finger DHHC-type containing 23	80	MOB1B	MOB kinase activator 1B
						71	CGNL1	cingulin like 1	67	FBXW2	F-box and WD repeat domain containing 2							78	ASB6	ankyrin repeat and SOCS box containing 6													71	CGNL1	cingulin like 1	80	GRID1	glutamate ionotropic receptor delta type subunit 1
						71	EPHA3	EPH receptor A3	67	NR4A3	nuclear receptor subfamily 4 group A member 3							78	LOC441155	zinc finger CCCH-type domain-containing-like													71	EPHA3	EPH receptor A3	80	THSD7B	thrombospondin type 1 domain containing 7B
						71	KLHL13	kelch like family member 13	67	CYP2B6	cytochrome P450 family 2 subfamily B member 6							78	TUT7	terminal uridylyl transferase 7													71	KLHL13	kelch like family member 13	80	RMC1	regulator of MON1-CCZ1
						71	KCTD16	potassium channel tetramerization domain containing 16	67	CENPM	centromere protein M							78	CYP3A7	cytochrome P450 family 3 subfamily A member 7													71	KCTD16	potassium channel tetramerization domain containing 16	80	ZNF559-ZNF177	ZNF559-ZNF177 readthrough
						71	TSPAN18	tetraspanin 18	66	REG4	regenerating family member 4							78	FBXO32	F-box protein 32													71	TSPAN18	tetraspanin 18	80	UBE2F	ubiquitin conjugating enzyme E2 F (putative)
						71	RBM19	RNA binding motif protein 19	66	RBM25	RNA binding motif protein 25							78	HIVEP2	human immunodeficiency virus type I enhancer binding protein 2													71	RBM19	RNA binding motif protein 19	80	NAA16	N(alpha)-acetyltransferase 16, NatA auxiliary subunit
						71	SSH1	slingshot protein phosphatase 1	66	ASPRV1	aspartic peptidase retroviral like 1							78	SPATA6	spermatogenesis associated 6													71	SSH1	slingshot protein phosphatase 1	80	SORCS3	sortilin related VPS10 domain containing receptor 3
						71	UTY	ubiquitously transcribed tetratricopeptide repeat containing, Y-linked	66	PTK2	protein tyrosine kinase 2							78	JUND	JunD proto-oncogene, AP-1 transcription factor subunit													71	UTY	ubiquitously transcribed tetratricopeptide repeat containing, Y-linked	80	EPHX4	epoxide hydrolase 4
						71	CHIC1	cysteine rich hydrophobic domain 1	66	CSRNP2	cysteine and serine rich nuclear protein 2							78	WNK3	WNK lysine deficient protein kinase 3													71	CHIC1	cysteine rich hydrophobic domain 1	80	WDR82	WD repeat domain 82
						71	THBS1	thrombospondin 1	66	BCL11A	BCL11A, BAF complex component							78	SERBP1	SERPINE1 mRNA binding protein 1													71	THBS1	thrombospondin 1	80	EBF3	EBF transcription factor 3
						71	PPP2R2A	protein phosphatase 2 regulatory subunit Balpha	66	TRAPPC4	trafficking protein particle complex 4							78	IRAK1BP1	interleukin 1 receptor associated kinase 1 binding protein 1													71	PPP2R2A	protein phosphatase 2 regulatory subunit Balpha	80	LIX1L	limb and CNS expressed 1 like
						71	AK3	adenylate kinase 3	66	SPOCK1	SPARC (osteonectin), cwcv and kazal like domains proteoglycan 1							78	MTMR6	myotubularin related protein 6													71	AK3	adenylate kinase 3	80	ACTC1	actin, alpha, cardiac muscle 1
						71	OTOF	otoferlin	66	AFAP1	actin filament associated protein 1							78	IL17A	interleukin 17A													71	OTOF	otoferlin	80	TMOD2	tropomodulin 2
						71	PLEKHH1	pleckstrin homology, MyTH4 and FERM domain containing H1	66	CIT	citron rho-interacting serine/threonine kinase							78	COQ6	coenzyme Q6, monooxygenase													71	PLEKHH1	pleckstrin homology, MyTH4 and FERM domain containing H1	80	DCUN1D3	defective in cullin neddylation 1 domain containing 3
						71	LOXL4	lysyl oxidase like 4	66	RIMS3	regulating synaptic membrane exocytosis 3							78	MLH3	mutL homolog 3													71	LOXL4	lysyl oxidase like 4	80	RUNX2	runt related transcription factor 2
						71	PDGFB	platelet derived growth factor subunit B	66	TRAPPC13	trafficking protein particle complex 13							78	FGF12	fibroblast growth factor 12													71	PDGFB	platelet derived growth factor subunit B	80	DCTN2	dynactin subunit 2
						71	MGAT4A	alpha-1,3-mannosyl-glycoprotein 4-beta-N-acetylglucosaminyltransferase A	66	KLHL1	kelch like family member 1							78	SMURF2	SMAD specific E3 ubiquitin protein ligase 2													71	MGAT4A	alpha-1,3-mannosyl-glycoprotein 4-beta-N-acetylglucosaminyltransferase A	80	SERTAD4	SERTA domain containing 4
						71	NTRK3	neurotrophic receptor tyrosine kinase 3	66	ZKSCAN8	zinc finger with KRAB and SCAN domains 8							77	ECPAS	Ecm29 proteasome adaptor and scaffold													71	NTRK3	neurotrophic receptor tyrosine kinase 3	80	AP2M1	adaptor related protein complex 2 subunit mu 1
						71	PAG1	phosphoprotein membrane anchor with glycosphingolipid microdomains 1	66	COX18	cytochrome c oxidase assembly factor COX18							77	TAF4	TATA-box binding protein associated factor 4													71	PAG1	phosphoprotein membrane anchor with glycosphingolipid microdomains 1	80	KIF26B	kinesin family member 26B
						71	KPNA1	karyopherin subunit alpha 1	66	SLC38A2	solute carrier family 38 member 2							77	CUL4A	cullin 4A													71	KPNA1	karyopherin subunit alpha 1	80	RAB5C	RAB5C, member RAS oncogene family
						71	SLC9A9	solute carrier family 9 member A9	66	CDKN1C	cyclin dependent kinase inhibitor 1C							77	ATP1B4	ATPase Na+/K+ transporting family member beta 4													71	SLC9A9	solute carrier family 9 member A9	80	DUXA	double homeobox A
						71	AGO3	argonaute RISC catalytic component 3	66	SLC7A14	solute carrier family 7 member 14							77	CHIC2	cysteine rich hydrophobic domain 2													71	AGO3	argonaute RISC catalytic component 3	80	POT1	protection of telomeres 1
						70	SLC1A4	solute carrier family 1 member 4	66	RDX	radixin							77	BTC	betacellulin													70	SLC1A4	solute carrier family 1 member 4	80	SLC25A4	solute carrier family 25 member 4
						70	C2	complement C2	66	C19orf73	chromosome 19 open reading frame 73							77	TET1	tet methylcytosine dioxygenase 1													70	C2	complement C2	80	UBE2E2	ubiquitin conjugating enzyme E2 E2
						70	RAB15	RAB15, member RAS oncogene family	66	CYP4B1	cytochrome P450 family 4 subfamily B member 1							77	RHOT1	ras homolog family member T1													70	RAB15	RAB15, member RAS oncogene family	79	HMGB3	high mobility group box 3
						70	OLFM4	olfactomedin 4	66	ACTC1	actin, alpha, cardiac muscle 1							77	NAA15	N(alpha)-acetyltransferase 15, NatA auxiliary subunit													70	OLFM4	olfactomedin 4	79	HMGA2	high mobility group AT-hook 2
						70	MIEF1	mitochondrial elongation factor 1	66	TOMM6	translocase of outer mitochondrial membrane 6							77	SMC5	structural maintenance of chromosomes 5													70	MIEF1	mitochondrial elongation factor 1	79	PCDHA8	protocadherin alpha 8
						70	LSM11	LSM11, U7 small nuclear RNA associated	66	BICRA	BRD4 interacting chromatin remodeling complex associated protein							77	DYNLT3	dynein light chain Tctex-type 3													70	LSM11	LSM11, U7 small nuclear RNA associated	79	PCDHAC1	protocadherin alpha subfamily C, 1
						70	MXD1	MAX dimerization protein 1	66	COL4A1	collagen type IV alpha 1 chain							77	MFSD9	major facilitator superfamily domain containing 9													70	MXD1	MAX dimerization protein 1	79	AVL9	AVL9 cell migration associated
						70	ARMC8	armadillo repeat containing 8	65	GALNT2	polypeptide N-acetylgalactosaminyltransferase 2							77	ANKRD28	ankyrin repeat domain 28													70	ARMC8	armadillo repeat containing 8	79	TIAL1	TIA1 cytotoxic granule associated RNA binding protein like 1
						70	MEX3A	mex-3 RNA binding family member A	65	IGBP1	immunoglobulin binding protein 1							77	STX17	syntaxin 17													70	MEX3A	mex-3 RNA binding family member A	79	MYCL	MYCL proto-oncogene, bHLH transcription factor
						70	PKD1L2	polycystin 1 like 2 (gene/pseudogene)	65	G2E3	G2/M-phase specific E3 ubiquitin protein ligase							77	PHF6	PHD finger protein 6													70	PKD1L2	polycystin 1 like 2 (gene/pseudogene)	79	NUP153	nucleoporin 153
						70	RPUSD2	RNA pseudouridine synthase domain containing 2	65	KCNK2	potassium two pore domain channel subfamily K member 2							77	MCMDC2	minichromosome maintenance domain containing 2													70	RPUSD2	RNA pseudouridine synthase domain containing 2	79	SMAD9	SMAD family member 9
						70	WDR41	WD repeat domain 41	65	MED13	mediator complex subunit 13							77	BICD1	BICD cargo adaptor 1													70	WDR41	WD repeat domain 41	79	CD8B	CD8b molecule
						70	ZNF587	zinc finger protein 587	65	DLL1	delta like canonical Notch ligand 1							77	REEP3	receptor accessory protein 3													70	ZNF587	zinc finger protein 587	79	ABHD17C	abhydrolase domain containing 17C
						70	LHCGR	luteinizing hormone/choriogonadotropin receptor	65	RALGPS1	Ral GEF with PH domain and SH3 binding motif 1							77	KCTD20	potassium channel tetramerization domain containing 20													70	LHCGR	luteinizing hormone/choriogonadotropin receptor	79	RAN	RAN, member RAS oncogene family
						70	KMT2D	lysine methyltransferase 2D	65	PARP3	poly(ADP-ribose) polymerase family member 3							77	PCDH9	protocadherin 9													70	KMT2D	lysine methyltransferase 2D	79	CDK17	cyclin dependent kinase 17
						70	ATG10	autophagy related 10	65	FAM122B	family with sequence similarity 122B							77	ZNHIT3	zinc finger HIT-type containing 3													70	ATG10	autophagy related 10	79	PCDH19	protocadherin 19
						70	CBX2	chromobox 2	65	SHC3	SHC adaptor protein 3							76	ZC3H6	zinc finger CCCH-type containing 6													70	CBX2	chromobox 2	79	PCDHAC2	protocadherin alpha subfamily C, 2
						69	MECP2	methyl-CpG binding protein 2	65	ZNF224	zinc finger protein 224							76	GFPT1	glutamine--fructose-6-phosphate transaminase 1													69	MECP2	methyl-CpG binding protein 2	79	PCDHA13	protocadherin alpha 13
						69	ANKRD49	ankyrin repeat domain 49	65	ZNF714	zinc finger protein 714							76	CHORDC1	cysteine and histidine rich domain containing 1													69	ANKRD49	ankyrin repeat domain 49	79	ALPI	alkaline phosphatase, intestinal
						69	EPB41	erythrocyte membrane protein band 4.1	65	ADCYAP1	adenylate cyclase activating polypeptide 1							76	UBE4A	ubiquitination factor E4A													69	EPB41	erythrocyte membrane protein band 4.1	79	HS6ST3	heparan sulfate 6-O-sulfotransferase 3
						69	SOX13	SRY-box 13	65	CREBZF	CREB/ATF bZIP transcription factor							76	CHST7	carbohydrate sulfotransferase 7													69	SOX13	SRY-box 13	79	ZNF143	zinc finger protein 143
						69	ERGIC1	endoplasmic reticulum-golgi intermediate compartment 1	65	SUFU	SUFU negative regulator of hedgehog signaling							76	PLCB1	phospholipase C beta 1													69	ERGIC1	endoplasmic reticulum-golgi intermediate compartment 1	79	APBA1	amyloid beta precursor protein binding family A member 1
						69	KATNBL1	katanin regulatory subunit B1 like 1	65	SYNJ1	synaptojanin 1							76	NRG1	neuregulin 1													69	KATNBL1	katanin regulatory subunit B1 like 1	79	PCDHA10	protocadherin alpha 10
						69	RRM2	ribonucleotide reductase regulatory subunit M2	65	CLEC19A	C-type lectin domain containing 19A							76	VLDLR	very low density lipoprotein receptor													69	RRM2	ribonucleotide reductase regulatory subunit M2	79	EBAG9	estrogen receptor binding site associated, antigen, 9
						69	TEPSIN	TEPSIN, adaptor related protein complex 4 accessory protein	65	DIDO1	death inducer-obliterator 1							76	DRAM2	DNA damage regulated autophagy modulator 2													69	TEPSIN	TEPSIN, adaptor related protein complex 4 accessory protein	79	PCDHA5	protocadherin alpha 5
						69	STEAP3	STEAP3 metalloreductase	65	ERBIN	erbb2 interacting protein							76	NOL4	nucleolar protein 4													69	STEAP3	STEAP3 metalloreductase	79	PCDHA6	protocadherin alpha 6
						69	PPT2	palmitoyl-protein thioesterase 2	64	SOHLH2	spermatogenesis and oogenesis specific basic helix-loop-helix 2							76	NDUFA7	NADH:ubiquinone oxidoreductase subunit A7													69	PPT2	palmitoyl-protein thioesterase 2	79	TBC1D12	TBC1 domain family member 12
						69	GPX7	glutathione peroxidase 7	64	DOCK5	dedicator of cytokinesis 5							76	FBXO22	F-box protein 22													69	GPX7	glutathione peroxidase 7	79	PCDHA11	protocadherin alpha 11
						69	USP49	ubiquitin specific peptidase 49	64	NDST3	N-deacetylase and N-sulfotransferase 3							76	ATRN	attractin													69	USP49	ubiquitin specific peptidase 49	79	SKI	SKI proto-oncogene
						68	SPEG	striated muscle enriched protein kinase	64	SRI	sorcin							76	CADM1	cell adhesion molecule 1													68	SPEG	striated muscle enriched protein kinase	79	PCDHA3	protocadherin alpha 3
						68	ITGB8	integrin subunit beta 8	64	MMRN2	multimerin 2							76	SLC9A6	solute carrier family 9 member A6													68	ITGB8	integrin subunit beta 8	79	CNOT8	CCR4-NOT transcription complex subunit 8
						68	CALU	calumenin	64	GABRB2	gamma-aminobutyric acid type A receptor beta2 subunit							76	ABCA8	ATP binding cassette subfamily A member 8													68	CALU	calumenin	79	ELFN1	extracellular leucine rich repeat and fibronectin type III domain containing 1
						68	TXNDC8	thioredoxin domain containing 8	64	HMCN1	hemicentin 1							76	SLCO4C1	solute carrier organic anion transporter family member 4C1													68	TXNDC8	thioredoxin domain containing 8	79	STRBP	spermatid perinuclear RNA binding protein
						68	AURKB	aurora kinase B	64	EXOC5	exocyst complex component 5							76	CDC14A	cell division cycle 14A													68	AURKB	aurora kinase B	79	HLF	HLF, PAR bZIP transcription factor
						68	SYT11	synaptotagmin 11	64	LRCH4	leucine rich repeats and calponin homology domain containing 4							76	LRRK2	leucine rich repeat kinase 2													68	SYT11	synaptotagmin 11	79	AMOTL1	angiomotin like 1
						68	TRABD	TraB domain containing	64	GOT1	glutamic-oxaloacetic transaminase 1							76	HAUS2	HAUS augmin like complex subunit 2													68	TRABD	TraB domain containing	79	PCDHA4	protocadherin alpha 4
						68	THRB	thyroid hormone receptor beta	64	GATA2	GATA binding protein 2							76	PAPOLA	poly(A) polymerase alpha													68	THRB	thyroid hormone receptor beta	79	FBXO34	F-box protein 34
						68	SOWAHA	sosondowah ankyrin repeat domain family member A	64	ZNF597	zinc finger protein 597							76	ZKSCAN7	zinc finger with KRAB and SCAN domains 7													68	SOWAHA	sosondowah ankyrin repeat domain family member A	79	PCDHA1	protocadherin alpha 1
						68	STX17	syntaxin 17	64	ABI2	abl interactor 2							76	ZNF280B	zinc finger protein 280B													68	STX17	syntaxin 17	79	SMG1	SMG1, nonsense mediated mRNA decay associated PI3K related kinase
						68	C1GALT1	core 1 synthase, glycoprotein-N-acetylgalactosamine 3-beta-galactosyltransferase 1	64	PLXDC2	plexin domain containing 2							76	COL8A1	collagen type VIII alpha 1 chain													68	C1GALT1	core 1 synthase, glycoprotein-N-acetylgalactosamine 3-beta-galactosyltransferase 1	79	KMT2B	lysine methyltransferase 2B
						67	UGGT1	UDP-glucose glycoprotein glucosyltransferase 1	64	BARD1	BRCA1 associated RING domain 1							76	USP53	ubiquitin specific peptidase 53													67	UGGT1	UDP-glucose glycoprotein glucosyltransferase 1	79	PCDHA7	protocadherin alpha 7
						67	STAG3	stromal antigen 3	64	GOLGA5	golgin A5							76	CPNE4	copine 4													67	STAG3	stromal antigen 3	79	PCDHA2	protocadherin alpha 2
						67	SAMD12	sterile alpha motif domain containing 12	64	BARHL1	BarH like homeobox 1							76	PIWIL1	piwi like RNA-mediated gene silencing 1													67	SAMD12	sterile alpha motif domain containing 12	79	RFX7	regulatory factor X7
						67	SURF4	surfeit 4	64	NAA11	N(alpha)-acetyltransferase 11, NatA catalytic subunit							75	MAB21L2	mab-21 like 2													67	SURF4	surfeit 4	79	AHDC1	AT-hook DNA binding motif containing 1
						67	LIMD1	LIM domains containing 1	64	BRD4	bromodomain containing 4							75	IRX1	iroquois homeobox 1													67	LIMD1	LIM domains containing 1	79	PCDHA12	protocadherin alpha 12
						67	RNF217	ring finger protein 217	64	RBKS	ribokinase							75	ATM	ATM serine/threonine kinase													67	RNF217	ring finger protein 217	79	LARP4	La ribonucleoprotein domain family member 4
						67	STON2	stonin 2	64	EIF4B	eukaryotic translation initiation factor 4B							75	SLC2A13	solute carrier family 2 member 13													67	STON2	stonin 2	78	PPP1R3B	protein phosphatase 1 regulatory subunit 3B
						67	SPPL2B	signal peptide peptidase like 2B	63	DNAJA2	DnaJ heat shock protein family (Hsp40) member A2							75	ATXN1	ataxin 1													67	SPPL2B	signal peptide peptidase like 2B	78	ANOS1	anosmin 1
						67	CIAO2A	cytosolic iron-sulfur assembly component 2A	63	UCHL5	ubiquitin C-terminal hydrolase L5							75	SYNJ1	synaptojanin 1													67	CIAO2A	cytosolic iron-sulfur assembly component 2A	78	BBC3	BCL2 binding component 3
						67	SPRYD7	SPRY domain containing 7	63	TMSB4X	thymosin beta 4 X-linked							75	DUT	deoxyuridine triphosphatase													67	SPRYD7	SPRY domain containing 7	78	PTMA	prothymosin alpha
						67	LBH	limb bud and heart development	63	SS18L1	SS18L1, nBAF chromatin remodeling complex subunit							75	ETV1	ETS variant 1													67	LBH	limb bud and heart development	78	TBC1D22B	TBC1 domain family member 22B
						67	POTEM	POTE ankyrin domain family member M	63	SAMD9	sterile alpha motif domain containing 9							75	CHD9	chromodomain helicase DNA binding protein 9													67	POTEM	POTE ankyrin domain family member M	78	RAB14	RAB14, member RAS oncogene family
						67	SLC31A1	solute carrier family 31 member 1	63	VSTM2B	V-set and transmembrane domain containing 2B							75	HSPA14	heat shock protein family A (Hsp70) member 14													67	SLC31A1	solute carrier family 31 member 1	78	TNFRSF1A	TNF receptor superfamily member 1A
						67	CLDN1	claudin 1	63	EPS15L1	epidermal growth factor receptor pathway substrate 15 like 1							75	CDCA3	cell division cycle associated 3													67	CLDN1	claudin 1	78	YY1	YY1 transcription factor
						67	AIFM1	apoptosis inducing factor mitochondria associated 1	63	SETD1A	SET domain containing 1A, histone lysine methyltransferase							75	NAALAD2	N-acetylated alpha-linked acidic dipeptidase 2													67	AIFM1	apoptosis inducing factor mitochondria associated 1	78	FBXW11	F-box and WD repeat domain containing 11
						67	GAREM1	GRB2 associated regulator of MAPK1 subtype 1	63	ZNHIT3	zinc finger HIT-type containing 3							75	PNPLA8	patatin like phospholipase domain containing 8													67	GAREM1	GRB2 associated regulator of MAPK1 subtype 1	78	CLCA2	chloride channel accessory 2
						67	APBA1	amyloid beta precursor protein binding family A member 1	63	CTHRC1	collagen triple helix repeat containing 1							75	SPOPL	speckle type BTB/POZ protein like													67	APBA1	amyloid beta precursor protein binding family A member 1	78	PPM1A	protein phosphatase, Mg2+/Mn2+ dependent 1A
						67	SH3RF3	SH3 domain containing ring finger 3	63	FKTN	fukutin							75	CCSER2	coiled-coil serine rich protein 2													67	SH3RF3	SH3 domain containing ring finger 3	78	ATP1B1	ATPase Na+/K+ transporting subunit beta 1
						67	GHR	growth hormone receptor	63	EI24	EI24, autophagy associated transmembrane protein							75	USP12	ubiquitin specific peptidase 12													67	GHR	growth hormone receptor	78	PAPOLA	poly(A) polymerase alpha
						67	TMX4	thioredoxin related transmembrane protein 4	63	BBX	BBX, HMG-box containing							75	FUT9	fucosyltransferase 9													67	TMX4	thioredoxin related transmembrane protein 4	78	RGMB	repulsive guidance molecule BMP co-receptor b
						67	SREBF2	sterol regulatory element binding transcription factor 2	63	EPHA3	EPH receptor A3							75	CARNMT1	carnosine N-methyltransferase 1													67	SREBF2	sterol regulatory element binding transcription factor 2	78	NPTXR	neuronal pentraxin receptor
						67	LMLN	leishmanolysin like peptidase	63	COQ8A	coenzyme Q8A							75	SASS6	SAS-6 centriolar assembly protein													67	LMLN	leishmanolysin like peptidase	78	PALB2	partner and localizer of BRCA2
						66	NUGGC	nuclear GTPase, germinal center associated	63	ZNF670	zinc finger protein 670							75	ITFG1	integrin alpha FG-GAP repeat containing 1													66	NUGGC	nuclear GTPase, germinal center associated	78	HOXC9	homeobox C9
						66	ARHGAP12	Rho GTPase activating protein 12	63	LDB3	LIM domain binding 3							75	SUPT7L	SPT7 like, STAGA complex gamma subunit													66	ARHGAP12	Rho GTPase activating protein 12	78	MSMO1	methylsterol monooxygenase 1
						66	CPED1	cadherin like and PC-esterase domain containing 1	62	CHN2	chimerin 2							75	ZC3H11A	zinc finger CCCH-type containing 11A													66	CPED1	cadherin like and PC-esterase domain containing 1	78	CHERP	calcium homeostasis endoplasmic reticulum protein
						66	ATAD2B	ATPase family, AAA domain containing 2B	62	C5orf15	chromosome 5 open reading frame 15							75	PPP4R2	protein phosphatase 4 regulatory subunit 2													66	ATAD2B	ATPase family, AAA domain containing 2B	77	CUBN	cubilin
						66	ZNF268	zinc finger protein 268	62	FYN	FYN proto-oncogene, Src family tyrosine kinase							75	LIPA	lipase A, lysosomal acid type													66	ZNF268	zinc finger protein 268	77	LSM8	LSM8 homolog, U6 small nuclear RNA associated
						66	DUSP16	dual specificity phosphatase 16	62	BCL7A	BCL7A, BAF complex component							75	XCL2	X-C motif chemokine ligand 2													66	DUSP16	dual specificity phosphatase 16	77	RNF220	ring finger protein 220
						66	MSI2	musashi RNA binding protein 2	62	PIM1	Pim-1 proto-oncogene, serine/threonine kinase							75	ARHGEF38	Rho guanine nucleotide exchange factor 38													66	MSI2	musashi RNA binding protein 2	77	ACTR10	actin related protein 10 homolog
						66	SYT7	synaptotagmin 7	62	PBRM1	polybromo 1							75	RAB31	RAB31, member RAS oncogene family													66	SYT7	synaptotagmin 7	77	SOX1	SRY-box 1
						66	BCAP29	B cell receptor associated protein 29	62	ADRA1D	adrenoceptor alpha 1D							75	JADE1	jade family PHD finger 1													66	BCAP29	B cell receptor associated protein 29	77	VPS13D	vacuolar protein sorting 13 homolog D
						66	SMCR8	Smith-Magenis syndrome chromosome region, candidate 8	62	PSMB2	proteasome subunit beta 2							75	FMR1	fragile X mental retardation 1													66	SMCR8	Smith-Magenis syndrome chromosome region, candidate 8	77	ELMSAN1	ELM2 and Myb/SANT domain containing 1
						66	GPATCH3	G-patch domain containing 3	62	GINS3	GINS complex subunit 3							75	MAPKAPK5	mitogen-activated protein kinase-activated protein kinase 5													66	GPATCH3	G-patch domain containing 3	77	SRRM4	serine/arginine repetitive matrix 4
						66	ZNF641	zinc finger protein 641	62	JPH3	junctophilin 3							75	MAL2	mal, T cell differentiation protein 2 (gene/pseudogene)													66	ZNF641	zinc finger protein 641	77	MEN1	menin 1
						66	FCAR	Fc fragment of IgA receptor	62	ZC4H2	zinc finger C4H2-type containing							75	FAM78B	family with sequence similarity 78 member B													66	FCAR	Fc fragment of IgA receptor	77	PFKFB2	6-phosphofructo-2-kinase/fructose-2,6-biphosphatase 2
						66	ETNK2	ethanolamine kinase 2	62	CLDN11	claudin 11							75	SMC6	structural maintenance of chromosomes 6													66	ETNK2	ethanolamine kinase 2	77	ELAVL2	ELAV like RNA binding protein 2
						66	POLR3A	RNA polymerase III subunit A	62	SNCA	synuclein alpha							75	PGAM4	phosphoglycerate mutase family member 4													66	POLR3A	RNA polymerase III subunit A	77	ADGRL3	adhesion G protein-coupled receptor L3
						66	CCDC141	coiled-coil domain containing 141	62	IST1	IST1, ESCRT-III associated factor							75	ADAMTSL5	ADAMTS like 5													66	CCDC141	coiled-coil domain containing 141	77	MAX	MYC associated factor X
						65	BTG2	BTG anti-proliferation factor 2	62	CENPP	centromere protein P							75	ANXA2	annexin A2													65	BTG2	BTG anti-proliferation factor 2	77	VAV2	vav guanine nucleotide exchange factor 2
						65	MEIS3	Meis homeobox 3	62	IWS1	IWS1, SUPT6H interacting protein							75	CACNB4	calcium voltage-gated channel auxiliary subunit beta 4													65	MEIS3	Meis homeobox 3	77	MARCH6	membrane associated ring-CH-type finger 6
						65	KRTAP5-8	keratin associated protein 5-8	62	WAC	WW domain containing adaptor with coiled-coil							75	MAN1A1	mannosidase alpha class 1A member 1													65	KRTAP5-8	keratin associated protein 5-8	77	DLGAP1	DLG associated protein 1
						65	TSPAN2	tetraspanin 2	62	WNK3	WNK lysine deficient protein kinase 3							75	NRK	Nik related kinase													65	TSPAN2	tetraspanin 2	77	RGPD6	RANBP2-like and GRIP domain containing 6
						65	ZNF566	zinc finger protein 566	62	NEGR1	neuronal growth regulator 1							75	NUDT4	nudix hydrolase 4													65	ZNF566	zinc finger protein 566	77	ATG3	autophagy related 3
						65	PLD5	phospholipase D family member 5	62	CTCF	CCCTC-binding factor							75	RABGAP1L	RAB GTPase activating protein 1 like													65	PLD5	phospholipase D family member 5	77	RRAS2	RAS related 2
						65	CCND1	cyclin D1	62	ROBO2	roundabout guidance receptor 2							75	RWDD2A	RWD domain containing 2A													65	CCND1	cyclin D1	77	DZIP3	DAZ interacting zinc finger protein 3
						65	TGDS	TDP-glucose 4,6-dehydratase	62	DGKD	diacylglycerol kinase delta							75	C1QTNF3	C1q and TNF related 3													65	TGDS	TDP-glucose 4,6-dehydratase	77	MGAT4A	alpha-1,3-mannosyl-glycoprotein 4-beta-N-acetylglucosaminyltransferase A
						65	PKN2	protein kinase N2	62	DTNA	dystrobrevin alpha							75	UQCRB	ubiquinol-cytochrome c reductase binding protein													65	PKN2	protein kinase N2	77	DEK	DEK proto-oncogene
						65	TMEM143	transmembrane protein 143	62	RAB11FIP1	RAB11 family interacting protein 1							75	PKD2	polycystin 2, transient receptor potential cation channel													65	TMEM143	transmembrane protein 143	77	GOLGA5	golgin A5
						65	TMEM178B	transmembrane protein 178B	62	FABP3	fatty acid binding protein 3							75	ATAD5	ATPase family, AAA domain containing 5													65	TMEM178B	transmembrane protein 178B	77	ZNF207	zinc finger protein 207
						65	ADAMTS5	ADAM metallopeptidase with thrombospondin type 1 motif 5	62	MRTFB	myocardin related transcription factor B							74	GPD1L	glycerol-3-phosphate dehydrogenase 1 like													65	ADAMTS5	ADAM metallopeptidase with thrombospondin type 1 motif 5	77	SUZ12	SUZ12, polycomb repressive complex 2 subunit
						65	STRN	striatin	61	ATP10B	ATPase phospholipid transporting 10B (putative)							74	HCN1	hyperpolarization activated cyclic nucleotide gated potassium channel 1													65	STRN	striatin	77	MAPRE2	microtubule associated protein RP/EB family member 2
						65	PUDP	pseudouridine 5'-phosphatase	61	GOLGA8M	golgin A8 family member M							74	FAM19A1	family with sequence similarity 19 member A1, C-C motif chemokine like													65	PUDP	pseudouridine 5'-phosphatase	77	RGPD5	RANBP2-like and GRIP domain containing 5
						65	SLC7A14	solute carrier family 7 member 14	61	SATB1	SATB homeobox 1							74	PIWIL3	piwi like RNA-mediated gene silencing 3													65	SLC7A14	solute carrier family 7 member 14	77	NRK	Nik related kinase
						65	KIAA1549	KIAA1549	61	DLG2	discs large MAGUK scaffold protein 2							74	LSM14A	LSM14A, mRNA processing body assembly factor													65	KIAA1549	KIAA1549	77	INSYN2	inhibitory synaptic factor 2A
						65	SLC52A3	solute carrier family 52 member 3	61	IL33	interleukin 33							74	MSR1	macrophage scavenger receptor 1													65	SLC52A3	solute carrier family 52 member 3	77	C7orf31	chromosome 7 open reading frame 31
						65	BRD3	bromodomain containing 3	61	SPRY3	sprouty RTK signaling antagonist 3							74	HPGD	15-hydroxyprostaglandin dehydrogenase													65	BRD3	bromodomain containing 3	76	CLHC1	clathrin heavy chain linker domain containing 1
						65	GIPC1	GIPC PDZ domain containing family member 1	61	GPC4	glypican 4							74	KIF24	kinesin family member 24													65	GIPC1	GIPC PDZ domain containing family member 1	76	REV3L	REV3 like, DNA directed polymerase zeta catalytic subunit
						65	SPATA2	spermatogenesis associated 2	61	EXOC6B	exocyst complex component 6B							74	RB1CC1	RB1 inducible coiled-coil 1													65	SPATA2	spermatogenesis associated 2	76	GHITM	growth hormone inducible transmembrane protein
						64	RNF170	ring finger protein 170	61	FXR1	FMR1 autosomal homolog 1							74	ZMYND11	zinc finger MYND-type containing 11													64	RNF170	ring finger protein 170	76	RGPD4	RANBP2-like and GRIP domain containing 4
						64	LIMK2	LIM domain kinase 2	61	ZNF239	zinc finger protein 239							74	NLK	nemo like kinase													64	LIMK2	LIM domain kinase 2	76	ATP2B4	ATPase plasma membrane Ca2+ transporting 4
						64	ANKRD52	ankyrin repeat domain 52	61	NRK	Nik related kinase							74	PIAS1	protein inhibitor of activated STAT 1													64	ANKRD52	ankyrin repeat domain 52	76	RGPD8	RANBP2-like and GRIP domain containing 8
						64	ATP6V1G1	ATPase H+ transporting V1 subunit G1	61	GOLGA8H	golgin A8 family member H							74	PLEKHA8	pleckstrin homology domain containing A8													64	ATP6V1G1	ATPase H+ transporting V1 subunit G1	76	FXR1	FMR1 autosomal homolog 1
						64	RTL9	retrotransposon Gag like 9	61	RPF1	ribosome production factor 1 homolog							74	GTF2I	general transcription factor IIi													64	RTL9	retrotransposon Gag like 9	76	AGTR2	angiotensin II receptor type 2
						64	ZNF763	zinc finger protein 763	61	GPR153	G protein-coupled receptor 153							74	ZFP91	ZFP91 zinc finger protein													64	ZNF763	zinc finger protein 763	76	SYPL1	synaptophysin like 1
						64	SCYL3	SCY1 like pseudokinase 3	61	ASH1L	ASH1 like histone lysine methyltransferase							74	GXYLT1	glucoside xylosyltransferase 1													64	SCYL3	SCY1 like pseudokinase 3	76	RBM23	RNA binding motif protein 23
						64	ZNF354A	zinc finger protein 354A	61	RAP1GAP2	RAP1 GTPase activating protein 2							74	IKZF3	IKAROS family zinc finger 3													64	ZNF354A	zinc finger protein 354A	76	GPD2	glycerol-3-phosphate dehydrogenase 2
						64	RAB40C	RAB40C, member RAS oncogene family	61	GOLGA8J	golgin A8 family member J							74	RFC5	replication factor C subunit 5													64	RAB40C	RAB40C, member RAS oncogene family	76	ZNF682	zinc finger protein 682
						64	TUSC2	tumor suppressor 2, mitochondrial calcium regulator	61	C10orf88	chromosome 10 open reading frame 88							74	SH3BGRL	SH3 domain binding glutamate rich protein like													64	TUSC2	tumor suppressor 2, mitochondrial calcium regulator	76	SYVN1	synoviolin 1
						64	UBE2G2	ubiquitin conjugating enzyme E2 G2	61	C19orf44	chromosome 19 open reading frame 44							74	KRAS	KRAS proto-oncogene, GTPase													64	UBE2G2	ubiquitin conjugating enzyme E2 G2	76	WDR33	WD repeat domain 33
						64	NRARP	NOTCH regulated ankyrin repeat protein	61	CKS2	CDC28 protein kinase regulatory subunit 2							74	DSE	dermatan sulfate epimerase													64	NRARP	NOTCH regulated ankyrin repeat protein	76	CCDC6	coiled-coil domain containing 6
						64	AGO1	argonaute RISC catalytic component 1	61	RPA1	replication protein A1							74	IFNL1	interferon lambda 1													64	AGO1	argonaute RISC catalytic component 1	76	HELQ	helicase, POLQ like
						64	SOCS1	suppressor of cytokine signaling 1	61	RB1CC1	RB1 inducible coiled-coil 1							74	C5orf30	chromosome 5 open reading frame 30													64	SOCS1	suppressor of cytokine signaling 1	76	TRIM4	tripartite motif containing 4
						64	FKRP	fukutin related protein	61	FLG2	filaggrin family member 2							74	SDHB	succinate dehydrogenase complex iron sulfur subunit B													64	FKRP	fukutin related protein	76	ZFR	zinc finger RNA binding protein
						64	DOCK1	dedicator of cytokinesis 1	61	B4GALT4	beta-1,4-galactosyltransferase 4							74	PTPN1	protein tyrosine phosphatase, non-receptor type 1													64	DOCK1	dedicator of cytokinesis 1	76	SREBF1	sterol regulatory element binding transcription factor 1
						63	MUC4	mucin 4, cell surface associated	61	GPD2	glycerol-3-phosphate dehydrogenase 2							74	ARSJ	arylsulfatase family member J													63	MUC4	mucin 4, cell surface associated	76	PSTPIP2	proline-serine-threonine phosphatase interacting protein 2
						63	DOK3	docking protein 3	61	TMEM178B	transmembrane protein 178B							74	ZBTB21	zinc finger and BTB domain containing 21													63	DOK3	docking protein 3	76	ZBTB20	zinc finger and BTB domain containing 20
						63	GLRX	glutaredoxin	61	RNF152	ring finger protein 152							74	SREK1IP1	SREK1 interacting protein 1													63	GLRX	glutaredoxin	76	THAP11	THAP domain containing 11
						63	TEAD3	TEA domain transcription factor 3	61	FZD1	frizzled class receptor 1							74	OTUD5	OTU deubiquitinase 5													63	TEAD3	TEA domain transcription factor 3	76	ELMO2	engulfment and cell motility 2
						63	CEP164	centrosomal protein 164	61	PLCH2	phospholipase C eta 2							74	VPS36	vacuolar protein sorting 36 homolog													63	CEP164	centrosomal protein 164	76	KDELR1	KDEL endoplasmic reticulum protein retention receptor 1
						63	SOGA3	SOGA family member 3	61	TMPRSS11D	transmembrane serine protease 11D							74	ELAVL4	ELAV like RNA binding protein 4													63	SOGA3	SOGA family member 3	76	SP8	Sp8 transcription factor
						63	ABHD18	abhydrolase domain containing 18	61	PCSK5	proprotein convertase subtilisin/kexin type 5							74	SLITRK4	SLIT and NTRK like family member 4													63	ABHD18	abhydrolase domain containing 18	75	SLC33A1	solute carrier family 33 member 1
						63	PRDM1	PR/SET domain 1	61	C2orf88	chromosome 2 open reading frame 88							74	IQCJ	IQ motif containing J													63	PRDM1	PR/SET domain 1	75	NUP133	nucleoporin 133
						63	MFSD8	major facilitator superfamily domain containing 8	61	TRIM13	tripartite motif containing 13							74	KDM7A	lysine demethylase 7A													63	MFSD8	major facilitator superfamily domain containing 8	75	COQ7	coenzyme Q7, hydroxylase
						63	ELOVL4	ELOVL fatty acid elongase 4	61	NR1D2	nuclear receptor subfamily 1 group D member 2							74	ARID4A	AT-rich interaction domain 4A													63	ELOVL4	ELOVL fatty acid elongase 4	75	PBDC1	polysaccharide biosynthesis domain containing 1
						63	YTHDF3	YTH N6-methyladenosine RNA binding protein 3	60	ZNF527	zinc finger protein 527							74	ACSL6	acyl-CoA synthetase long chain family member 6													63	YTHDF3	YTH N6-methyladenosine RNA binding protein 3	75	STK39	serine/threonine kinase 39
						63	ETNK1	ethanolamine kinase 1	60	CEMIP	cell migration inducing hyaluronidase 1							74	SLC38A2	solute carrier family 38 member 2													63	ETNK1	ethanolamine kinase 1	75	TCF4	transcription factor 4
						63	ZBTB8OS	zinc finger and BTB domain containing 8 opposite strand	60	ATP10D	ATPase phospholipid transporting 10D (putative)							73	IGSF11	immunoglobulin superfamily member 11													63	ZBTB8OS	zinc finger and BTB domain containing 8 opposite strand	75	SAMSN1	SAM domain, SH3 domain and nuclear localization signals 1
						63	NOVA1	NOVA alternative splicing regulator 1	60	ZNF10	zinc finger protein 10							73	INSIG1	insulin induced gene 1													63	NOVA1	NOVA alternative splicing regulator 1	75	TACC1	transforming acidic coiled-coil containing protein 1
						63	SOX6	SRY-box 6	60	SPEN	spen family transcriptional repressor							73	PARD3	par-3 family cell polarity regulator													63	SOX6	SRY-box 6	75	FIBIN	fin bud initiation factor homolog
						63	SP8	Sp8 transcription factor	60	FAM83B	family with sequence similarity 83 member B							73	ARFGEF3	ARFGEF family member 3													63	SP8	Sp8 transcription factor	75	TTC28	tetratricopeptide repeat domain 28
						62	MYO1F	myosin IF	60	TBC1D14	TBC1 domain family member 14							73	L3MBTL3	L3MBTL3, histone methyl-lysine binding protein													62	MYO1F	myosin IF	75	SCRIB	scribbled planar cell polarity protein
						62	LRRC8B	leucine rich repeat containing 8 VRAC subunit B	60	GPAM	glycerol-3-phosphate acyltransferase, mitochondrial							73	DPH6	diphthamine biosynthesis 6													62	LRRC8B	leucine rich repeat containing 8 VRAC subunit B	75	RING1	ring finger protein 1
						62	PLEKHG7	pleckstrin homology and RhoGEF domain containing G7	60	ZNF485	zinc finger protein 485							73	AVL9	AVL9 cell migration associated													62	PLEKHG7	pleckstrin homology and RhoGEF domain containing G7	75	SH3BP4	SH3 domain binding protein 4
						62	GALNT4	polypeptide N-acetylgalactosaminyltransferase 4	60	SWI5	SWI5 homologous recombination repair protein							73	CPSF6	cleavage and polyadenylation specific factor 6													62	GALNT4	polypeptide N-acetylgalactosaminyltransferase 4	75	KIF3A	kinesin family member 3A
						62	FREM2	FRAS1 related extracellular matrix protein 2	60	PTGES3	prostaglandin E synthase 3							73	DCAF10	DDB1 and CUL4 associated factor 10													62	FREM2	FRAS1 related extracellular matrix protein 2	75	CDON	cell adhesion associated, oncogene regulated
						62	COL14A1	collagen type XIV alpha 1 chain	60	IFFO2	intermediate filament family orphan 2							73	ERBB2	erb-b2 receptor tyrosine kinase 2													62	COL14A1	collagen type XIV alpha 1 chain	75	ANKRD29	ankyrin repeat domain 29
						62	TTC14	tetratricopeptide repeat domain 14	60	SERAC1	serine active site containing 1							73	GRB10	growth factor receptor bound protein 10													62	TTC14	tetratricopeptide repeat domain 14	75	CA10	carbonic anhydrase 10
						62	MARCH9	membrane associated ring-CH-type finger 9	60	CARM1	coactivator associated arginine methyltransferase 1							73	GRK3	G protein-coupled receptor kinase 3													62	MARCH9	membrane associated ring-CH-type finger 9	75	ADSS	adenylosuccinate synthase
						62	POC1B-GALNT4	POC1B-GALNT4 readthrough	60	GLCE	glucuronic acid epimerase							73	PCDH20	protocadherin 20													62	POC1B-GALNT4	POC1B-GALNT4 readthrough	75	UBQLN2	ubiquilin 2
						62	ZNF197	zinc finger protein 197	60	RGS22	regulator of G protein signaling 22							73	CD34	CD34 molecule													62	ZNF197	zinc finger protein 197	74	ATXN1	ataxin 1
						62	EGLN2	egl-9 family hypoxia inducible factor 2	60	RABGAP1L	RAB GTPase activating protein 1 like							73	TTC30A	tetratricopeptide repeat domain 30A													62	EGLN2	egl-9 family hypoxia inducible factor 2	74	LSM14B	LSM family member 14B
						62	BTBD3	BTB domain containing 3	59	TLK1	tousled like kinase 1							73	FAM111A	family with sequence similarity 111 member A													62	BTBD3	BTB domain containing 3	74	APP	amyloid beta precursor protein
						62	BCL7A	BCL7A, BAF complex component	59	FMNL3	formin like 3							73	CLDN16	claudin 16													62	BCL7A	BCL7A, BAF complex component	74	RNPS1	RNA binding protein with serine rich domain 1
						62	CACNA1I	calcium voltage-gated channel subunit alpha1 I	59	INO80D	INO80 complex subunit D							73	POLD3	DNA polymerase delta 3, accessory subunit													62	CACNA1I	calcium voltage-gated channel subunit alpha1 I	74	SPAG9	sperm associated antigen 9
						62	WNK3	WNK lysine deficient protein kinase 3	59	GMCL1	germ cell-less, spermatogenesis associated 1							73	SLC4A4	solute carrier family 4 member 4													62	WNK3	WNK lysine deficient protein kinase 3	74	DLG2	discs large MAGUK scaffold protein 2
						62	TRIB2	tribbles pseudokinase 2	59	BIRC6	baculoviral IAP repeat containing 6							73	SGCD	sarcoglycan delta													62	TRIB2	tribbles pseudokinase 2	74	PKP4	plakophilin 4
						62	ICMT	isoprenylcysteine carboxyl methyltransferase	59	CHRAC1	chromatin accessibility complex subunit 1							73	NFYB	nuclear transcription factor Y subunit beta													62	ICMT	isoprenylcysteine carboxyl methyltransferase	74	CNOT6L	CCR4-NOT transcription complex subunit 6 like
						62	GPR132	G protein-coupled receptor 132	59	ZNF451	zinc finger protein 451							73	NOL7	nucleolar protein 7													62	GPR132	G protein-coupled receptor 132	74	FEZF2	FEZ family zinc finger 2
						62	RBFOX1	RNA binding fox-1 homolog 1	59	ANK2	ankyrin 2							73	ZNF501	zinc finger protein 501													62	RBFOX1	RNA binding fox-1 homolog 1	74	ASCL2	achaete-scute family bHLH transcription factor 2
						62	BRF2	BRF2, RNA polymerase III transcription initiation factor subunit	59	CLIP1	CAP-Gly domain containing linker protein 1							73	LRRC6	leucine rich repeat containing 6													62	BRF2	BRF2, RNA polymerase III transcription initiation factor subunit	74	TOP1MT	DNA topoisomerase I mitochondrial
						62	SNAP23	synaptosome associated protein 23	59	H2AFV	H2A histone family member V							73	IRS1	insulin receptor substrate 1													62	SNAP23	synaptosome associated protein 23	74	ALCAM	activated leukocyte cell adhesion molecule
						61	GAB2	GRB2 associated binding protein 2	59	LCOR	ligand dependent nuclear receptor corepressor							73	CPS1	carbamoyl-phosphate synthase 1													61	GAB2	GRB2 associated binding protein 2	74	CKAP5	cytoskeleton associated protein 5
						61	IL6	interleukin 6	59	FAM219B	family with sequence similarity 219 member B							73	FBXW2	F-box and WD repeat domain containing 2													61	IL6	interleukin 6	74	LRP5	LDL receptor related protein 5
						61	PDLIM7	PDZ and LIM domain 7	59	PHF20L1	PHD finger protein 20 like 1							73	KIN	Kin17 DNA and RNA binding protein													61	PDLIM7	PDZ and LIM domain 7	74	MED13	mediator complex subunit 13
						61	VASH2	vasohibin 2	59	AKAP12	A-kinase anchoring protein 12							73	MED28	mediator complex subunit 28													61	VASH2	vasohibin 2	74	FCHO2	FCH domain only 2
						61	CRY2	cryptochrome circadian regulator 2	59	C5orf24	chromosome 5 open reading frame 24							73	HACD4	3-hydroxyacyl-CoA dehydratase 4													61	CRY2	cryptochrome circadian regulator 2	74	TCEAL7	transcription elongation factor A like 7
						61	TET2	tet methylcytosine dioxygenase 2	59	MAP3K7CL	MAP3K7 C-terminal like							73	UBQLN2	ubiquilin 2													61	TET2	tet methylcytosine dioxygenase 2	74	NAIP	NLR family apoptosis inhibitory protein
						61	APH1A	aph-1 homolog A, gamma-secretase subunit	59	SOWAHA	sosondowah ankyrin repeat domain family member A							73	MAP3K2	mitogen-activated protein kinase kinase kinase 2													61	APH1A	aph-1 homolog A, gamma-secretase subunit	74	JADE1	jade family PHD finger 1
						61	CSRNP3	cysteine and serine rich nuclear protein 3	59	DEPDC5	DEP domain containing 5							73	NRIP1	nuclear receptor interacting protein 1													61	CSRNP3	cysteine and serine rich nuclear protein 3	74	RSPO3	R-spondin 3
						61	NKIRAS2	NFKB inhibitor interacting Ras like 2	59	PTP4A1	protein tyrosine phosphatase type IVA, member 1							72	APLF	aprataxin and PNKP like factor													61	NKIRAS2	NFKB inhibitor interacting Ras like 2	74	ATP2A2	ATPase sarcoplasmic/endoplasmic reticulum Ca2+ transporting 2
						61	CPSF4	cleavage and polyadenylation specific factor 4	59	GRSF1	G-rich RNA sequence binding factor 1							72	TMEFF1	transmembrane protein with EGF like and two follistatin like domains 1													61	CPSF4	cleavage and polyadenylation specific factor 4	74	AKT3	AKT serine/threonine kinase 3
						61	RORC	RAR related orphan receptor C	59	USP7	ubiquitin specific peptidase 7							72	RNF41	ring finger protein 41													61	RORC	RAR related orphan receptor C	74	KDM3A	lysine demethylase 3A
						61	KHNYN	KH and NYN domain containing	59	MSI2	musashi RNA binding protein 2							72	HNRNPA3	heterogeneous nuclear ribonucleoprotein A3													61	KHNYN	KH and NYN domain containing	74	CD164	CD164 molecule
						61	CDCA8	cell division cycle associated 8	59	PRRX1	paired related homeobox 1							72	UMAD1	UBAP1-MVB12-associated (UMA) domain containing 1													61	CDCA8	cell division cycle associated 8	74	FASTKD3	FAST kinase domains 3
						61	FAM120C	family with sequence similarity 120C	59	TXNDC17	thioredoxin domain containing 17							72	KMT2C	lysine methyltransferase 2C													61	FAM120C	family with sequence similarity 120C	74	APC	APC, WNT signaling pathway regulator
						61	ESRP2	epithelial splicing regulatory protein 2	59	CCL2	C-C motif chemokine ligand 2							72	PDS5B	PDS5 cohesin associated factor B													61	ESRP2	epithelial splicing regulatory protein 2	74	RPP14	ribonuclease P/MRP subunit p14
						61	EPPIN-WFDC6	EPPIN-WFDC6 readthrough	59	WWP1	WW domain containing E3 ubiquitin protein ligase 1							72	SEMA4D	semaphorin 4D													61	EPPIN-WFDC6	EPPIN-WFDC6 readthrough	74	WDR36	WD repeat domain 36
						61	GOLGA6L9	golgin A6 family-like 9	59	KCNAB1	potassium voltage-gated channel subfamily A member regulatory beta subunit 1							72	ROR1	receptor tyrosine kinase like orphan receptor 1													61	GOLGA6L9	golgin A6 family-like 9	74	COX11	cytochrome c oxidase copper chaperone COX11
						61	CBFA2T3	CBFA2/RUNX1 translocation partner 3	58	LRRC8B	leucine rich repeat containing 8 VRAC subunit B							72	RAB1A	RAB1A, member RAS oncogene family													61	CBFA2T3	CBFA2/RUNX1 translocation partner 3	73	GJC1	gap junction protein gamma 1
						61	FAM118A	family with sequence similarity 118 member A	58	SPARCL1	SPARC like 1							72	TFAP2A	transcription factor AP-2 alpha													61	FAM118A	family with sequence similarity 118 member A	73	NTN1	netrin 1
						61	GFOD1	glucose-fructose oxidoreductase domain containing 1	58	C5orf30	chromosome 5 open reading frame 30							72	SOCS6	suppressor of cytokine signaling 6													61	GFOD1	glucose-fructose oxidoreductase domain containing 1	73	GAD1	glutamate decarboxylase 1
						61	BZW2	basic leucine zipper and W2 domains 2	58	GAK	cyclin G associated kinase							72	CAPN7	calpain 7													61	BZW2	basic leucine zipper and W2 domains 2	73	ACVR2A	activin A receptor type 2A
						61	DUSP7	dual specificity phosphatase 7	58	TNS1	tensin 1							72	TSNAX	translin associated factor X													61	DUSP7	dual specificity phosphatase 7	73	CNTN1	contactin 1
						61	ARL4D	ADP ribosylation factor like GTPase 4D	58	FGF7	fibroblast growth factor 7							72	KLF9	Kruppel like factor 9													61	ARL4D	ADP ribosylation factor like GTPase 4D	73	FUCA1	alpha-L-fucosidase 1
						61	GABRA6	gamma-aminobutyric acid type A receptor alpha6 subunit	58	POU2F1	POU class 2 homeobox 1							72	CNTN5	contactin 5													61	GABRA6	gamma-aminobutyric acid type A receptor alpha6 subunit	73	ATL2	atlastin GTPase 2
						61	SLC16A14	solute carrier family 16 member 14	58	RAB40B	RAB40B, member RAS oncogene family							72	EHHADH	enoyl-CoA hydratase and 3-hydroxyacyl CoA dehydrogenase													61	SLC16A14	solute carrier family 16 member 14	73	BRINP1	BMP/retinoic acid inducible neural specific 1
						60	CFL2	cofilin 2	58	ACTB	actin beta							72	LRP2	LDL receptor related protein 2													60	CFL2	cofilin 2	73	GYPA	glycophorin A (MNS blood group)
						60	FRMD5	FERM domain containing 5	58	VPS35L	VPS35 endosomal protein sorting factor like							72	ZNF681	zinc finger protein 681													60	FRMD5	FERM domain containing 5	73	EPG5	ectopic P-granules autophagy protein 5 homolog
						60	TUT4	terminal uridylyl transferase 4	58	DGKI	diacylglycerol kinase iota							72	KALRN	kalirin RhoGEF kinase													60	TUT4	terminal uridylyl transferase 4	73	SAMD4A	sterile alpha motif domain containing 4A
						60	ANKRD28	ankyrin repeat domain 28	58	STAT5A	signal transducer and activator of transcription 5A							72	SASH1	SAM and SH3 domain containing 1													60	ANKRD28	ankyrin repeat domain 28	73	PCCA	propionyl-CoA carboxylase subunit alpha
						60	RAMAC	RNA guanine-7 methyltransferase activating subunit	58	MCL1	MCL1, BCL2 family apoptosis regulator							72	DIAPH2	diaphanous related formin 2													60	RAMAC	RNA guanine-7 methyltransferase activating subunit	73	HIF1A	hypoxia inducible factor 1 subunit alpha
						60	FAM122C	family with sequence similarity 122C	58	FUS	FUS RNA binding protein							72	MTDH	metadherin													60	FAM122C	family with sequence similarity 122C	73	CALM2	calmodulin 2
						60	MAN2A2	mannosidase alpha class 2A member 2	58	NAB1	NGFI-A binding protein 1							72	MTHFD1	methylenetetrahydrofolate dehydrogenase, cyclohydrolase and formyltetrahydrofolate synthetase 1													60	MAN2A2	mannosidase alpha class 2A member 2	73	DLX6	distal-less homeobox 6
						60	VPS33A	VPS33A, CORVET/HOPS core subunit	58	THPO	thrombopoietin							72	PTAR1	protein prenyltransferase alpha subunit repeat containing 1													60	VPS33A	VPS33A, CORVET/HOPS core subunit	73	ZNF546	zinc finger protein 546
						60	TRHDE	thyrotropin releasing hormone degrading enzyme	58	FAM166A	family with sequence similarity 166 member A							72	PLPP6	phospholipid phosphatase 6													60	TRHDE	thyrotropin releasing hormone degrading enzyme	73	ZDHHC15	zinc finger DHHC-type containing 15
						60	SH2B3	SH2B adaptor protein 3	58	WWC1	WW and C2 domain containing 1							72	MAN1A2	mannosidase alpha class 1A member 2													60	SH2B3	SH2B adaptor protein 3	73	ARHGAP40	Rho GTPase activating protein 40
						60	HABP4	hyaluronan binding protein 4	58	RAB7A	RAB7A, member RAS oncogene family							72	KITLG	KIT ligand													60	HABP4	hyaluronan binding protein 4	73	LRP6	LDL receptor related protein 6
						60	C15orf41	chromosome 15 open reading frame 41	57	CDON	cell adhesion associated, oncogene regulated							72	GPR180	G protein-coupled receptor 180													60	C15orf41	chromosome 15 open reading frame 41	73	ZDHHC20	zinc finger DHHC-type containing 20
						60	POLQ	DNA polymerase theta	57	MTSS1	MTSS1, I-BAR domain containing							72	TPM1	tropomyosin 1													60	POLQ	DNA polymerase theta	73	SCAMP2	secretory carrier membrane protein 2
						60	TP53	tumor protein p53	57	KLHL24	kelch like family member 24							72	PROM1	prominin 1													60	TP53	tumor protein p53	73	OSBPL6	oxysterol binding protein like 6
						60	CTPS2	CTP synthase 2	57	TESPA1	thymocyte expressed, positive selection associated 1							72	SLC7A11	solute carrier family 7 member 11													60	CTPS2	CTP synthase 2	73	COL8A1	collagen type VIII alpha 1 chain
						60	RUNX1T1	RUNX1 translocation partner 1	57	RAPH1	Ras association (RalGDS/AF-6) and pleckstrin homology domains 1							72	CD5L	CD5 molecule like													60	RUNX1T1	RUNX1 translocation partner 1	73	NXNL2	nucleoredoxin like 2
						59	KCNC1	potassium voltage-gated channel subfamily C member 1	57	JAG2	jagged 2							72	MAIP1	matrix AAA peptidase interacting protein 1													59	KCNC1	potassium voltage-gated channel subfamily C member 1	73	PMP2	peripheral myelin protein 2
						59	PLCXD3	phosphatidylinositol specific phospholipase C X domain containing 3	57	RAPGEF5	Rap guanine nucleotide exchange factor 5							72	CNIH1	cornichon family AMPA receptor auxiliary protein 1													59	PLCXD3	phosphatidylinositol specific phospholipase C X domain containing 3	73	UTP23	UTP23, small subunit processome component
						59	NUDT15	nudix hydrolase 15	57	PDZD7	PDZ domain containing 7							72	ZNF550	zinc finger protein 550													59	NUDT15	nudix hydrolase 15	72	GPD1L	glycerol-3-phosphate dehydrogenase 1 like
						59	LYVE1	lymphatic vessel endothelial hyaluronan receptor 1	57	IRF2BP2	interferon regulatory factor 2 binding protein 2							72	MARCKS	myristoylated alanine rich protein kinase C substrate													59	LYVE1	lymphatic vessel endothelial hyaluronan receptor 1	72	CCNB2	cyclin B2
						59	SPTBN4	spectrin beta, non-erythrocytic 4	57	ZMYND8	zinc finger MYND-type containing 8							72	NR3C2	nuclear receptor subfamily 3 group C member 2													59	SPTBN4	spectrin beta, non-erythrocytic 4	72	RFC1	replication factor C subunit 1
						59	ANKRD46	ankyrin repeat domain 46	57	CDH6	cadherin 6							71	BMPR2	bone morphogenetic protein receptor type 2													59	ANKRD46	ankyrin repeat domain 46	72	TOPBP1	DNA topoisomerase II binding protein 1
						59	RPS6KA3	ribosomal protein S6 kinase A3	57	MEX3A	mex-3 RNA binding family member A							71	SLC30A7	solute carrier family 30 member 7													59	RPS6KA3	ribosomal protein S6 kinase A3	72	CLEC3A	C-type lectin domain family 3 member A
						59	DYNC2LI1	dynein cytoplasmic 2 light intermediate chain 1	57	ALKBH8	alkB homolog 8, tRNA methyltransferase							71	ZNF395	zinc finger protein 395													59	DYNC2LI1	dynein cytoplasmic 2 light intermediate chain 1	72	GRIN2A	glutamate ionotropic receptor NMDA type subunit 2A
						59	DAGLA	diacylglycerol lipase alpha	57	SLC6A6	solute carrier family 6 member 6							71	BVES	blood vessel epicardial substance													59	DAGLA	diacylglycerol lipase alpha	72	MBL2	mannose binding lectin 2
						59	WIPI2	WD repeat domain, phosphoinositide interacting 2	57	NEDD9	neural precursor cell expressed, developmentally down-regulated 9							71	TSEN15	tRNA splicing endonuclease subunit 15													59	WIPI2	WD repeat domain, phosphoinositide interacting 2	72	CCDC14	coiled-coil domain containing 14
						59	PLCB4	phospholipase C beta 4	57	SLC25A53	solute carrier family 25 member 53							71	ADARB2	adenosine deaminase, RNA specific B2 (inactive)													59	PLCB4	phospholipase C beta 4	72	TTBK2	tau tubulin kinase 2
						59	SFT2D3	SFT2 domain containing 3	57	IPCEF1	interaction protein for cytohesin exchange factors 1							71	CDCA4	cell division cycle associated 4													59	SFT2D3	SFT2 domain containing 3	72	LBR	lamin B receptor
						59	ZCCHC10	zinc finger CCHC-type containing 10	57	PIK3CG	phosphatidylinositol-4,5-bisphosphate 3-kinase catalytic subunit gamma							71	CHML	CHM like, Rab escort protein 2													59	ZCCHC10	zinc finger CCHC-type containing 10	72	CUL1	cullin 1
						59	GPIHBP1	glycosylphosphatidylinositol anchored high density lipoprotein binding protein 1	57	GABRG2	gamma-aminobutyric acid type A receptor gamma2 subunit							71	CEACAM8	carcinoembryonic antigen related cell adhesion molecule 8													59	GPIHBP1	glycosylphosphatidylinositol anchored high density lipoprotein binding protein 1	72	C11orf71	chromosome 11 open reading frame 71
						59	WARS2	tryptophanyl tRNA synthetase 2, mitochondrial	57	EGR3	early growth response 3							71	REG3G	regenerating family member 3 gamma													59	WARS2	tryptophanyl tRNA synthetase 2, mitochondrial	72	ARPC2	actin related protein 2/3 complex subunit 2
						59	TPP1	tripeptidyl peptidase 1	57	USP15	ubiquitin specific peptidase 15							71	SF3B1	splicing factor 3b subunit 1													59	TPP1	tripeptidyl peptidase 1	72	DIP2B	disco interacting protein 2 homolog B
						59	POU2F1	POU class 2 homeobox 1	57	KMT2D	lysine methyltransferase 2D							71	CHD7	chromodomain helicase DNA binding protein 7													59	POU2F1	POU class 2 homeobox 1	72	EFS	embryonal Fyn-associated substrate
						59	PLCG2	phospholipase C gamma 2	57	EPHA5	EPH receptor A5							71	SLC6A15	solute carrier family 6 member 15													59	PLCG2	phospholipase C gamma 2	72	KEAP1	kelch like ECH associated protein 1
						59	CRK	CRK proto-oncogene, adaptor protein	57	MORF4L1	mortality factor 4 like 1							71	PPIP5K2	diphosphoinositol pentakisphosphate kinase 2													59	CRK	CRK proto-oncogene, adaptor protein	72	NEK7	NIMA related kinase 7
						59	FAM20A	FAM20A, golgi associated secretory pathway pseudokinase	57	CARF	calcium responsive transcription factor							71	NHLH2	nescient helix-loop-helix 2													59	FAM20A	FAM20A, golgi associated secretory pathway pseudokinase	72	RNF138	ring finger protein 138
						59	REEP1	receptor accessory protein 1	57	SRSF4	serine and arginine rich splicing factor 4							71	PCMT1	protein-L-isoaspartate (D-aspartate) O-methyltransferase													59	REEP1	receptor accessory protein 1	72	OSBPL8	oxysterol binding protein like 8
						59	DYRK2	dual specificity tyrosine phosphorylation regulated kinase 2	57	ZIC3	Zic family member 3							71	VDAC2	voltage dependent anion channel 2													59	DYRK2	dual specificity tyrosine phosphorylation regulated kinase 2	72	AP4B1	adaptor related protein complex 4 subunit beta 1
						58	CPM	carboxypeptidase M	56	NAA15	N(alpha)-acetyltransferase 15, NatA auxiliary subunit							71	ZNF813	zinc finger protein 813													58	CPM	carboxypeptidase M	72	INTS6	integrator complex subunit 6
						58	MYCBP	MYC binding protein	56	PPP6R3	protein phosphatase 6 regulatory subunit 3							71	CAMTA1	calmodulin binding transcription activator 1													58	MYCBP	MYC binding protein	72	SLC5A12	solute carrier family 5 member 12
						58	SYT2	synaptotagmin 2	56	CEP170B	centrosomal protein 170B							71	TMF1	TATA element modulatory factor 1													58	SYT2	synaptotagmin 2	72	LYPD6	LY6/PLAUR domain containing 6
						58	SNN	stannin	56	REEP3	receptor accessory protein 3							71	ING1	inhibitor of growth family member 1													58	SNN	stannin	72	MAST4	microtubule associated serine/threonine kinase family member 4
						58	TMEM144	transmembrane protein 144	56	CSRNP3	cysteine and serine rich nuclear protein 3							71	MPP6	membrane palmitoylated protein 6													58	TMEM144	transmembrane protein 144	72	CDK12	cyclin dependent kinase 12
						58	PAX3	paired box 3	56	SRGAP1	SLIT-ROBO Rho GTPase activating protein 1							71	ITK	IL2 inducible T cell kinase													58	PAX3	paired box 3	72	EPCAM	epithelial cell adhesion molecule
						58	ZNF792	zinc finger protein 792	56	NUP153	nucleoporin 153							71	IKZF5	IKAROS family zinc finger 5													58	ZNF792	zinc finger protein 792	72	PPIP5K1	diphosphoinositol pentakisphosphate kinase 1
						58	TEX261	testis expressed 261	56	AUTS2	AUTS2, activator of transcription and developmental regulator							71	STAU2	staufen double-stranded RNA binding protein 2													58	TEX261	testis expressed 261	72	ROR2	receptor tyrosine kinase like orphan receptor 2
						58	GDAP2	ganglioside induced differentiation associated protein 2	56	XYLT1	xylosyltransferase 1							71	DCAF13	DDB1 and CUL4 associated factor 13													58	GDAP2	ganglioside induced differentiation associated protein 2	72	KDELR2	KDEL endoplasmic reticulum protein retention receptor 2
						58	ARHGAP8	Rho GTPase activating protein 8	56	ODF2L	outer dense fiber of sperm tails 2 like							71	SRGAP2B	SLIT-ROBO Rho GTPase activating protein 2B													58	ARHGAP8	Rho GTPase activating protein 8	72	KCTD3	potassium channel tetramerization domain containing 3
						58	CASKIN1	CASK interacting protein 1	56	RAC1	Rac family small GTPase 1							71	ETNK1	ethanolamine kinase 1													58	CASKIN1	CASK interacting protein 1	72	UBQLN1	ubiquilin 1
						58	FBXO32	F-box protein 32	56	SMARCA5	SWI/SNF related, matrix associated, actin dependent regulator of chromatin, subfamily a, member 5							71	TRIM36	tripartite motif containing 36													58	FBXO32	F-box protein 32	72	B4GALT4	beta-1,4-galactosyltransferase 4
						58	DOCK3	dedicator of cytokinesis 3	56	PTPN1	protein tyrosine phosphatase, non-receptor type 1							71	PGAP1	post-GPI attachment to proteins 1													58	DOCK3	dedicator of cytokinesis 3	72	PPFIA1	PTPRF interacting protein alpha 1
						58	ELK4	ELK4, ETS transcription factor	56	SCRN1	secernin 1							71	KLF15	Kruppel like factor 15													58	ELK4	ELK4, ETS transcription factor	72	ZNF83	zinc finger protein 83
						58	RNF38	ring finger protein 38	56	GPLD1	glycosylphosphatidylinositol specific phospholipase D1							71	PRLR	prolactin receptor													58	RNF38	ring finger protein 38	72	MARCKS	myristoylated alanine rich protein kinase C substrate
						58	NAA30	N(alpha)-acetyltransferase 30, NatC catalytic subunit	56	RAB35	RAB35, member RAS oncogene family							71	SLC15A5	solute carrier family 15 member 5													58	NAA30	N(alpha)-acetyltransferase 30, NatC catalytic subunit	72	VEZF1	vascular endothelial zinc finger 1
						58	HTR4	5-hydroxytryptamine receptor 4	56	NEURL4	neuralized E3 ubiquitin protein ligase 4							71	SOX14	SRY-box 14													58	HTR4	5-hydroxytryptamine receptor 4	71	TSEN15	tRNA splicing endonuclease subunit 15
						58	VGLL3	vestigial like family member 3	56	PTPRC	protein tyrosine phosphatase, receptor type C							71	SLC2A2	solute carrier family 2 member 2													58	VGLL3	vestigial like family member 3	71	DCTN4	dynactin subunit 4
						58	ZNF215	zinc finger protein 215	56	SCAF8	SR-related CTD associated factor 8							71	SEMA3E	semaphorin 3E													58	ZNF215	zinc finger protein 215	71	ZMYND11	zinc finger MYND-type containing 11
						58	GOLGA4	golgin A4	56	SPAG9	sperm associated antigen 9							71	WDR35	WD repeat domain 35													58	GOLGA4	golgin A4	71	FOXP1	forkhead box P1
						58	UBE2K	ubiquitin conjugating enzyme E2 K	56	ULK2	unc-51 like autophagy activating kinase 2							71	HAS2	hyaluronan synthase 2													58	UBE2K	ubiquitin conjugating enzyme E2 K	71	KIF1B	kinesin family member 1B
						58	MMP11	matrix metallopeptidase 11	55	ZNF148	zinc finger protein 148							71	NDUFA10	NADH:ubiquinone oxidoreductase subunit A10													58	MMP11	matrix metallopeptidase 11	71	XRCC5	X-ray repair cross complementing 5
						58	IFNLR1	interferon lambda receptor 1	55	TCF4	transcription factor 4							71	SPACA1	sperm acrosome associated 1													58	IFNLR1	interferon lambda receptor 1	71	GNAT1	G protein subunit alpha transducin 1
						58	EPHB1	EPH receptor B1	55	POLR2J	RNA polymerase II subunit J							71	PTH2R	parathyroid hormone 2 receptor													58	EPHB1	EPH receptor B1	71	GTF2A1	general transcription factor IIA subunit 1
						58	SBNO1	strawberry notch homolog 1	55	GPRC5A	G protein-coupled receptor class C group 5 member A							71	ECHDC1	ethylmalonyl-CoA decarboxylase 1													58	SBNO1	strawberry notch homolog 1	71	ANGPT1	angiopoietin 1
						57	IFT80	intraflagellar transport 80	55	PAN3	poly(A) specific ribonuclease subunit PAN3							70	ACAP2	ArfGAP with coiled-coil, ankyrin repeat and PH domains 2													57	IFT80	intraflagellar transport 80	71	NFATC2	nuclear factor of activated T cells 2
						57	ZNF318	zinc finger protein 318	55	DNAJB5	DnaJ heat shock protein family (Hsp40) member B5							70	PDE7B	phosphodiesterase 7B													57	ZNF318	zinc finger protein 318	71	CXXC4	CXXC finger protein 4
						57	COL1A1	collagen type I alpha 1 chain	55	CHST3	carbohydrate sulfotransferase 3							70	MYSM1	Myb like, SWIRM and MPN domains 1													57	COL1A1	collagen type I alpha 1 chain	71	LTBP3	latent transforming growth factor beta binding protein 3
						57	HSPE1-MOB4	HSPE1-MOB4 readthrough	55	BMPER	BMP binding endothelial regulator							70	PRDM10	PR/SET domain 10													57	HSPE1-MOB4	HSPE1-MOB4 readthrough	71	SMPX	small muscle protein X-linked
						57	SERPINB9	serpin family B member 9	55	NDNF	neuron derived neurotrophic factor							70	DENND5B	DENN domain containing 5B													57	SERPINB9	serpin family B member 9	71	DYNAP	dynactin associated protein
						57	SMIM13	small integral membrane protein 13	55	HERC1	HECT and RLD domain containing E3 ubiquitin protein ligase family member 1							70	CNOT6L	CCR4-NOT transcription complex subunit 6 like													57	SMIM13	small integral membrane protein 13	71	HNRNPR	heterogeneous nuclear ribonucleoprotein R
						57	OSTF1	osteoclast stimulating factor 1	55	DEFB132	defensin beta 132							70	PPP2CA	protein phosphatase 2 catalytic subunit alpha													57	OSTF1	osteoclast stimulating factor 1	71	LIN54	lin-54 DREAM MuvB core complex component
						57	CNOT6	CCR4-NOT transcription complex subunit 6	55	ASPHD2	aspartate beta-hydroxylase domain containing 2							70	ZNF736	zinc finger protein 736													57	CNOT6	CCR4-NOT transcription complex subunit 6	70	PPP1CA	protein phosphatase 1 catalytic subunit alpha
						57	RB1	RB transcriptional corepressor 1	55	TANC1	tetratricopeptide repeat, ankyrin repeat and coiled-coil containing 1							70	GNAI1	G protein subunit alpha i1													57	RB1	RB transcriptional corepressor 1	70	SSBP3	single stranded DNA binding protein 3
						57	SREK1IP1	SREK1 interacting protein 1	55	TPMT	thiopurine S-methyltransferase							70	SLFN5	schlafen family member 5													57	SREK1IP1	SREK1 interacting protein 1	70	RSPH4A	radial spoke head component 4A
						57	BRWD1	bromodomain and WD repeat domain containing 1	55	BAIAP2L2	BAI1 associated protein 2 like 2							70	STRN	striatin													57	BRWD1	bromodomain and WD repeat domain containing 1	70	PPARGC1A	PPARG coactivator 1 alpha
						57	LMX1A	LIM homeobox transcription factor 1 alpha	55	TMEM59	transmembrane protein 59							70	TCEAL8	transcription elongation factor A like 8													57	LMX1A	LIM homeobox transcription factor 1 alpha	70	QSER1	glutamine and serine rich 1
						57	CLOCK	clock circadian regulator	55	ITPRIPL2	ITPRIP like 2							70	PHTF2	putative homeodomain transcription factor 2													57	CLOCK	clock circadian regulator	70	ARHGEF7	Rho guanine nucleotide exchange factor 7
						57	PPARA	peroxisome proliferator activated receptor alpha	55	LDLR	low density lipoprotein receptor							70	RUFY2	RUN and FYVE domain containing 2													57	PPARA	peroxisome proliferator activated receptor alpha	70	MAP3K7CL	MAP3K7 C-terminal like
						57	RNF5	ring finger protein 5	55	BTF3	basic transcription factor 3							70	C2orf73	chromosome 2 open reading frame 73													57	RNF5	ring finger protein 5	70	PRKD3	protein kinase D3
						57	RNMT	RNA guanine-7 methyltransferase	55	ZBTB44	zinc finger and BTB domain containing 44							70	STAT1	signal transducer and activator of transcription 1													57	RNMT	RNA guanine-7 methyltransferase	70	IKZF2	IKAROS family zinc finger 2
						57	ATP6V1C1	ATPase H+ transporting V1 subunit C1	55	ARHGAP12	Rho GTPase activating protein 12							70	PEX3	peroxisomal biogenesis factor 3													57	ATP6V1C1	ATPase H+ transporting V1 subunit C1	70	ZNF708	zinc finger protein 708
						57	DKK3	dickkopf WNT signaling pathway inhibitor 3	55	UNC5C	unc-5 netrin receptor C							70	ADAM17	ADAM metallopeptidase domain 17													57	DKK3	dickkopf WNT signaling pathway inhibitor 3	70	XK	X-linked Kx blood group
						57	CREB3L2	cAMP responsive element binding protein 3 like 2	55	MAP3K2	mitogen-activated protein kinase kinase kinase 2							70	EIF4H	eukaryotic translation initiation factor 4H													57	CREB3L2	cAMP responsive element binding protein 3 like 2	70	TACSTD2	tumor associated calcium signal transducer 2
						57	TMEM41A	transmembrane protein 41A	54	SMCHD1	structural maintenance of chromosomes flexible hinge domain containing 1							70	MTCP1	mature T cell proliferation 1													57	TMEM41A	transmembrane protein 41A	70	COG5	component of oligomeric golgi complex 5
						57	GPR156	G protein-coupled receptor 156	54	PRKAA1	protein kinase AMP-activated catalytic subunit alpha 1							70	DPEP2NB	DPEP2 neighbor													57	GPR156	G protein-coupled receptor 156	70	SATL1	spermidine/spermine N1-acetyl transferase like 1
						57	ECHDC1	ethylmalonyl-CoA decarboxylase 1	54	NPTX1	neuronal pentraxin 1							70	TENM1	teneurin transmembrane protein 1													57	ECHDC1	ethylmalonyl-CoA decarboxylase 1	70	CILP	cartilage intermediate layer protein
						57	SULF2	sulfatase 2	54	CWC25	CWC25 spliceosome associated protein homolog							70	RAP1B	RAP1B, member of RAS oncogene family													57	SULF2	sulfatase 2	70	SERPINH1	serpin family H member 1
						57	BBX	BBX, HMG-box containing	54	E2F5	E2F transcription factor 5							70	FAF2	Fas associated factor family member 2													57	BBX	BBX, HMG-box containing	70	MAGEL2	MAGE family member L2
						57	ERP29	endoplasmic reticulum protein 29	54	C6orf132	chromosome 6 open reading frame 132							70	DIPK2A	divergent protein kinase domain 2A													57	ERP29	endoplasmic reticulum protein 29	70	EIF2AK4	eukaryotic translation initiation factor 2 alpha kinase 4
						56	SYNC	syncoilin, intermediate filament protein	54	TCFL5	transcription factor like 5							70	ASXL2	ASXL transcriptional regulator 2													56	SYNC	syncoilin, intermediate filament protein	70	NAV3	neuron navigator 3
						56	NRK	Nik related kinase	54	KIF26A	kinesin family member 26A							70	NTRK2	neurotrophic receptor tyrosine kinase 2													56	NRK	Nik related kinase	70	TBX18	T-box 18
						56	AGBL1	ATP/GTP binding protein like 1	54	ANKRD17	ankyrin repeat domain 17							70	IYD	iodotyrosine deiodinase													56	AGBL1	ATP/GTP binding protein like 1	70	AKAP5	A-kinase anchoring protein 5
						56	ARID1B	AT-rich interaction domain 1B	54	RAB3IP	RAB3A interacting protein							70	PURB	purine rich element binding protein B													56	ARID1B	AT-rich interaction domain 1B	70	ZNF718	zinc finger protein 718
						56	ACTR10	actin related protein 10 homolog	54	FNBP1L	formin binding protein 1 like							70	CD164	CD164 molecule													56	ACTR10	actin related protein 10 homolog	70	PLSCR4	phospholipid scramblase 4
						56	GRIN3A	glutamate ionotropic receptor NMDA type subunit 3A	54	MAG	myelin associated glycoprotein							70	DSP	desmoplakin													56	GRIN3A	glutamate ionotropic receptor NMDA type subunit 3A	70	NHLRC1	NHL repeat containing E3 ubiquitin protein ligase 1
						56	ZNF311	zinc finger protein 311	54	DDX58	DExD/H-box helicase 58							70	RAG1	recombination activating 1													56	ZNF311	zinc finger protein 311	70	PPM1G	protein phosphatase, Mg2+/Mn2+ dependent 1G
						56	HS2ST1	heparan sulfate 2-O-sulfotransferase 1	53	GTF2H3	general transcription factor IIH subunit 3							70	DBI	diazepam binding inhibitor, acyl-CoA binding protein													56	HS2ST1	heparan sulfate 2-O-sulfotransferase 1	70	MACC1	MET transcriptional regulator MACC1
						56	CDKAL1	CDK5 regulatory subunit associated protein 1 like 1	53	PCDH8	protocadherin 8							70	PELI2	pellino E3 ubiquitin protein ligase family member 2													56	CDKAL1	CDK5 regulatory subunit associated protein 1 like 1	70	VCPKMT	valosin containing protein lysine methyltransferase
						56	ATP2B4	ATPase plasma membrane Ca2+ transporting 4	53	XRN1	5'-3' exoribonuclease 1							70	RPL15	ribosomal protein L15													56	ATP2B4	ATPase plasma membrane Ca2+ transporting 4	69	ABR	ABR, RhoGEF and GTPase activating protein
						56	TBX5	T-box 5	53	ATP1B1	ATPase Na+/K+ transporting subunit beta 1							70	ELK3	ELK3, ETS transcription factor													56	TBX5	T-box 5	69	GPSM2	G protein signaling modulator 2
						56	AAK1	AP2 associated kinase 1	53	RPS6KL1	ribosomal protein S6 kinase like 1							70	ZNF506	zinc finger protein 506													56	AAK1	AP2 associated kinase 1	69	CD9	CD9 molecule
						56	RAG1	recombination activating 1	53	GPM6B	glycoprotein M6B							70	VKORC1L1	vitamin K epoxide reductase complex subunit 1 like 1													56	RAG1	recombination activating 1	69	B4GALNT2	beta-1,4-N-acetyl-galactosaminyltransferase 2
						56	DMRT2	doublesex and mab-3 related transcription factor 2	53	LENG8	leukocyte receptor cluster member 8							70	SYNPO2	synaptopodin 2													56	DMRT2	doublesex and mab-3 related transcription factor 2	69	TIPARP	TCDD inducible poly(ADP-ribose) polymerase
						56	ADIPOR2	adiponectin receptor 2	53	VPS4B	vacuolar protein sorting 4 homolog B							70	UBE2D2	ubiquitin conjugating enzyme E2 D2													56	ADIPOR2	adiponectin receptor 2	69	CP	ceruloplasmin
						56	MON2	MON2 homolog, regulator of endosome-to-Golgi trafficking	53	SSBP3	single stranded DNA binding protein 3							69	ZNF445	zinc finger protein 445													56	MON2	MON2 homolog, regulator of endosome-to-Golgi trafficking	69	RNF38	ring finger protein 38
						55	SEMA4F	ssemaphorin 4F	53	ACVR2B	activin A receptor type 2B							69	HLA-G	major histocompatibility complex, class I, G													55	SEMA4F	ssemaphorin 4F	69	PTK2B	protein tyrosine kinase 2 beta
						55	OPRM1	opioid receptor mu 1	53	NADK2	NAD kinase 2, mitochondrial							69	CDC42BPA	CDC42 binding protein kinase alpha													55	OPRM1	opioid receptor mu 1	69	REEP1	receptor accessory protein 1
						55	ZNF202	zinc finger protein 202	53	ACAP2	ArfGAP with coiled-coil, ankyrin repeat and PH domains 2							69	USB1	U6 snRNA biogenesis phosphodiesterase 1													55	ZNF202	zinc finger protein 202	69	FBN2	fibrillin 2
						55	NIPA1	NIPA magnesium transporter 1	53	NAALADL2	N-acetylated alpha-linked acidic dipeptidase like 2							69	SAR1B	secretion associated Ras related GTPase 1B													55	NIPA1	NIPA magnesium transporter 1	69	FGB	fibrinogen beta chain
						55	KIAA0895	KIAA0895	53	HDHD2	haloacid dehalogenase like hydrolase domain containing 2							69	RAI14	retinoic acid induced 14													55	KIAA0895	KIAA0895	69	KCTD10	potassium channel tetramerization domain containing 10
						55	CYTH3	cytohesin 3	53	ZNF621	zinc finger protein 621							69	WBP4	WW domain binding protein 4													55	CYTH3	cytohesin 3	69	PRKX	protein kinase X-linked
						55	PSORS1C2	psoriasis susceptibility 1 candidate 2	53	PPP1R13B	protein phosphatase 1 regulatory subunit 13B							69	NEIL2	nei like DNA glycosylase 2													55	PSORS1C2	psoriasis susceptibility 1 candidate 2	69	GTF2IRD1	GTF2I repeat domain containing 1
						55	GJB4	gap junction protein beta 4	53	PTCHD4	patched domain containing 4							69	PURG	purine rich element binding protein G													55	GJB4	gap junction protein beta 4	69	PDGFRA	platelet derived growth factor receptor alpha
						55	CACNA1E	calcium voltage-gated channel subunit alpha1 E	53	TCERG1L	transcription elongation regulator 1 like							69	ANP32B	acidic nuclear phosphoprotein 32 family member B													55	CACNA1E	calcium voltage-gated channel subunit alpha1 E	69	IGF2R	insulin like growth factor 2 receptor
						55	ZNF443	zinc finger protein 443	53	EPHX4	epoxide hydrolase 4							69	ZNF264	zinc finger protein 264													55	ZNF443	zinc finger protein 443	69	SLC5A1	solute carrier family 5 member 1
						55	SLC17A2	solute carrier family 17 member 2	53	CNOT6L	CCR4-NOT transcription complex subunit 6 like							69	MAK16	MAK16 homolog													55	SLC17A2	solute carrier family 17 member 2	69	RAB11FIP2	RAB11 family interacting protein 2
						55	BTBD9	BTB domain containing 9	53	EPHA7	EPH receptor A7							69	PPIC	peptidylprolyl isomerase C													55	BTBD9	BTB domain containing 9	69	PARVA	parvin alpha
						55	PDXDC1	pyridoxal dependent decarboxylase domain containing 1	52	AFF3	AF4/FMR2 family member 3							69	LURAP1L	leucine rich adaptor protein 1 like													55	PDXDC1	pyridoxal dependent decarboxylase domain containing 1	69	CARF	calcium responsive transcription factor
						55	EHF	ETS homologous factor	52	C3orf70	chromosome 3 open reading frame 70							69	RAB39A	RAB39A, member RAS oncogene family													55	EHF	ETS homologous factor	69	TAF6	TATA-box binding protein associated factor 6
						55	FOXN3	forkhead box N3	52	PEX11B	peroxisomal biogenesis factor 11 beta							69	C8orf34	chromosome 8 open reading frame 34													55	FOXN3	forkhead box N3	69	TRIM2	tripartite motif containing 2
						55	CYB561D1	cytochrome b561 family member D1	52	TAB3	TGF-beta activated kinase 1 (MAP3K7) binding protein 3							69	CD2AP	CD2 associated protein													55	CYB561D1	cytochrome b561 family member D1	69	AOC3	amine oxidase, copper containing 3
						55	SYT1	synaptotagmin 1	52	PIP4P1	phosphatidylinositol-4,5-bisphosphate 4-phosphatase 1							69	GVQW3	GVQW motif containing 3													55	SYT1	synaptotagmin 1	69	SPX	spexin hormone
						55	DAPK1	death associated protein kinase 1	52	ZBTB38	zinc finger and BTB domain containing 38							69	TCEAL4	transcription elongation factor A like 4													55	DAPK1	death associated protein kinase 1	69	RAD51C	RAD51 paralog C
						55	ST8SIA1	ST8 alpha-N-acetyl-neuraminide alpha-2,8-sialyltransferase 1	52	FAR2	fatty acyl-CoA reductase 2							69	SLC39A8	solute carrier family 39 member 8													55	ST8SIA1	ST8 alpha-N-acetyl-neuraminide alpha-2,8-sialyltransferase 1	69	AAK1	AP2 associated kinase 1
						55	RNF115	ring finger protein 115	52	IGF1R	insulin like growth factor 1 receptor							69	ACYP2	acylphosphatase 2													55	RNF115	ring finger protein 115	69	DDX31	DEAD-box helicase 31
						55	RBM38	RNA binding motif protein 38	52	VDAC1	voltage dependent anion channel 1							69	ALG9	ALG9, alpha-1,2-mannosyltransferase													55	RBM38	RNA binding motif protein 38	69	EPHA3	EPH receptor A3
						55	MAP3K3	mitogen-activated protein kinase kinase kinase 3	52	HGF	hepatocyte growth factor							69	KDM5A	lysine demethylase 5A													55	MAP3K3	mitogen-activated protein kinase kinase kinase 3	69	PRRX1	paired related homeobox 1
						55	MSANTD2	Myb/SANT DNA binding domain containing 2	52	XIAP	X-linked inhibitor of apoptosis							69	HLA-DOB	major histocompatibility complex, class II, DO beta													55	MSANTD2	Myb/SANT DNA binding domain containing 2	68	STXBP5	syntaxin binding protein 5
						54	CRTAP	cartilage associated protein	52	PTPRS	protein tyrosine phosphatase, receptor type S							69	ZNF124	zinc finger protein 124													54	CRTAP	cartilage associated protein	68	NCKAP5	NCK associated protein 5
						54	CTHRC1	collagen triple helix repeat containing 1	52	HS6ST2	heparan sulfate 6-O-sulfotransferase 2							69	STIM2	stromal interaction molecule 2													54	CTHRC1	collagen triple helix repeat containing 1	68	NLGN4Y	neuroligin 4 Y-linked
						54	CHST3	carbohydrate sulfotransferase 3	52	DNAL1	dynein axonemal light chain 1							69	RAB11A	RAB11A, member RAS oncogene family													54	CHST3	carbohydrate sulfotransferase 3	68	GIT2	GIT ArfGAP 2
						54	SLC45A4	solute carrier family 45 member 4	52	ABCD2	ATP binding cassette subfamily D member 2							69	STEAP4	STEAP4 metalloreductase													54	SLC45A4	solute carrier family 45 member 4	68	OCLN	occludin
						54	ZNF799	zinc finger protein 799	52	ZNF512	zinc finger protein 512							68	RAB6B	RAB6B, member RAS oncogene family													54	ZNF799	zinc finger protein 799	68	EML1	EMAP like 1
						54	POM121L12	POM121 transmembrane nucleoporin like 12	52	AGAP1	ArfGAP with GTPase domain, ankyrin repeat and PH domain 1							68	ASCC1	activating signal cointegrator 1 complex subunit 1													54	POM121L12	POM121 transmembrane nucleoporin like 12	68	DARS	aspartyl-tRNA synthetase
						54	YY1	YY1 transcription factor	52	ZNF302	zinc finger protein 302							68	LY75	lymphocyte antigen 75													54	YY1	YY1 transcription factor	68	S1PR3	sphingosine-1-phosphate receptor 3
						54	NEFM	neurofilament medium	52	GJA1	gap junction protein alpha 1							68	MEX3B	mex-3 RNA binding family member B													54	NEFM	neurofilament medium	68	RAP1GAP2	RAP1 GTPase activating protein 2
						54	NID2	nidogen 2	52	CYP4A22	cytochrome P450 family 4 subfamily A member 22							68	TMEM92	transmembrane protein 92													54	NID2	nidogen 2	68	YEATS4	YEATS domain containing 4
						54	PRDM2	PR/SET domain 2	52	AKAP7	A-kinase anchoring protein 7							68	PRKAR2A	protein kinase cAMP-dependent type II regulatory subunit alpha													54	PRDM2	PR/SET domain 2	68	TTC30B	tetratricopeptide repeat domain 30B
						54	CAPN3	calpain 3	52	VSIG1	V-set and immunoglobulin domain containing 1							68	CSNK1G1	casein kinase 1 gamma 1													54	CAPN3	calpain 3	68	MAP3K12	mitogen-activated protein kinase kinase kinase 12
						54	SEC14L5	SEC14 like lipid binding 5	52	TYW3	tRNA-yW synthesizing protein 3 homolog							68	KLHL24	kelch like family member 24													54	SEC14L5	SEC14 like lipid binding 5	68	SF3B3	splicing factor 3b subunit 3
						54	SOCS7	suppressor of cytokine signaling 7	52	TMEM237	transmembrane protein 237							68	MUC7	mucin 7, secreted													54	SOCS7	suppressor of cytokine signaling 7	68	TMEM164	transmembrane protein 164
						54	OSM	oncostatin M	52	ARID1A	AT-rich interaction domain 1A							68	CAV2	caveolin 2													54	OSM	oncostatin M	68	KRT85	keratin 85
						54	PPP1R12B	protein phosphatase 1 regulatory subunit 12B	52	AFF2	AF4/FMR2 family member 2							68	CCDC88A	coiled-coil domain containing 88A													54	PPP1R12B	protein phosphatase 1 regulatory subunit 12B	68	TRAPPC10	trafficking protein particle complex 10
						54	UGT3A1	UDP glycosyltransferase family 3 member A1	52	ITPRID2	ITPR interacting domain containing 2							68	ARHGAP28	Rho GTPase activating protein 28													54	UGT3A1	UDP glycosyltransferase family 3 member A1	68	HSPA12A	heat shock protein family A (Hsp70) member 12A
						54	LDB1	LIM domain binding 1	52	CLIC2	chloride intracellular channel 2							68	C11orf71	chromosome 11 open reading frame 71													54	LDB1	LIM domain binding 1	68	TRHDE	thyrotropin releasing hormone degrading enzyme
						54	MOB1A	MOB kinase activator 1A	52	KYAT1	kynurenine aminotransferase 1							68	BTNL3	butyrophilin like 3													54	MOB1A	MOB kinase activator 1A	68	COPS8	COP9 signalosome subunit 8
						54	SNAI3	snail family transcriptional repressor 3	52	SERTAD4	SERTA domain containing 4							68	SLC39A10	solute carrier family 39 member 10													54	SNAI3	snail family transcriptional repressor 3	68	RBM7	RNA binding motif protein 7
						53	TNFSF10	TNF superfamily member 10	51	MDH1B	malate dehydrogenase 1B							68	USP15	ubiquitin specific peptidase 15													53	TNFSF10	TNF superfamily member 10	68	KIF2A	kinesin family member 2A
						53	FAM180A	family with sequence similarity 180 member A	51	NUDCD1	NudC domain containing 1							68	PAG1	phosphoprotein membrane anchor with glycosphingolipid microdomains 1													53	FAM180A	family with sequence similarity 180 member A	68	CELF4	CUGBP Elav-like family member 4
						53	IDH2	isocitrate dehydrogenase (NADP(+)) 2, mitochondrial	51	PRDM13	PR/SET domain 13							68	PNISR	PNN interacting serine and arginine rich protein													53	IDH2	isocitrate dehydrogenase (NADP(+)) 2, mitochondrial	68	NDEL1	nudE neurodevelopment protein 1 like 1
						53	ODF2L	outer dense fiber of sperm tails 2 like	51	PRR9	proline rich 9							68	PPM1A	protein phosphatase, Mg2+/Mn2+ dependent 1A													53	ODF2L	outer dense fiber of sperm tails 2 like	68	CAVIN2	caveolae associated protein 2
						53	FRS2	fibroblast growth factor receptor substrate 2	51	CTNND2	catenin delta 2							68	OSBPL1A	oxysterol binding protein like 1A													53	FRS2	fibroblast growth factor receptor substrate 2	68	ANKS1B	ankyrin repeat and sterile alpha motif domain containing 1B
						53	MYO5B	myosin VB	51	SH2D4A	SH2 domain containing 4A							68	HERPUD1	homocysteine inducible ER protein with ubiquitin like domain 1													53	MYO5B	myosin VB	68	SSX2IP	SSX family member 2 interacting protein
						53	RRP1B	ribosomal RNA processing 1B	51	PHKG2	phosphorylase kinase catalytic subunit gamma 2							68	SHISAL2B	shisa like 2B													53	RRP1B	ribosomal RNA processing 1B	68	GNAZ	G protein subunit alpha z
						53	HK2	hexokinase 2	51	NPR3	natriuretic peptide receptor 3							68	OTULINL	OTU deubiquitinase with linear linkage specificity like													53	HK2	hexokinase 2	68	SEMA3C	semaphorin 3C
						53	P2RX1	purinergic receptor P2X 1	51	CDH19	cadherin 19							68	TRIM23	tripartite motif containing 23													53	P2RX1	purinergic receptor P2X 1	68	ANKRD50	ankyrin repeat domain 50
						53	RDH10	retinol dehydrogenase 10	51	ANKRD11	ankyrin repeat domain 11							68	GUF1	GUF1 homolog, GTPase													53	RDH10	retinol dehydrogenase 10	67	IL22RA2	interleukin 22 receptor subunit alpha 2
						53	RAB11FIP2	RAB11 family interacting protein 2	51	CAV2	caveolin 2							68	CEMIP2	cell migration inducing hyaluronidase 2													53	RAB11FIP2	RAB11 family interacting protein 2	67	TNFSF11	TNF superfamily member 11
						53	BTN2A1	butyrophilin subfamily 2 member A1	51	TSC22D1	TSC22 domain family member 1							68	ZSWIM6	zinc finger SWIM-type containing 6													53	BTN2A1	butyrophilin subfamily 2 member A1	67	SRI	sorcin
						53	FOPNL	FGFR1OP N-terminal like	51	PSMG4	proteasome assembly chaperone 4							68	ZNF624	zinc finger protein 624													53	FOPNL	FGFR1OP N-terminal like	67	MBNL3	muscleblind like splicing regulator 3
						53	HELZ	helicase with zinc finger	51	OSGIN2	oxidative stress induced growth inhibitor family member 2							67	ITIH5	inter-alpha-trypsin inhibitor heavy chain family member 5													53	HELZ	helicase with zinc finger	67	RPA2	replication protein A2
						53	ADAM28	ADAM metallopeptidase domain 28	51	HOXB7	homeobox B7							67	BTLA	B and T lymphocyte associated													53	ADAM28	ADAM metallopeptidase domain 28	67	CAV2	caveolin 2
						52	MGLL	monoglyceride lipase	51	RELL1	RELT like 1							67	KCNC2	potassium voltage-gated channel subfamily C member 2													52	MGLL	monoglyceride lipase	67	GRID2	glutamate ionotropic receptor delta type subunit 2
						52	KREMEN1	kringle containing transmembrane protein 1	51	CAMK2N1	calcium/calmodulin dependent protein kinase II inhibitor 1							67	FAM76B	family with sequence similarity 76 member B													52	KREMEN1	kringle containing transmembrane protein 1	67	ANP32B	acidic nuclear phosphoprotein 32 family member B
						52	C19orf84	chromosome 19 open reading frame 84	51	NDUFA9	NADH:ubiquinone oxidoreductase subunit A9							67	C5orf22	chromosome 5 open reading frame 22													52	C19orf84	chromosome 19 open reading frame 84	67	NPHS1	NPHS1, nephrin
						52	CCNY	cyclin Y	51	ZBTB34	zinc finger and BTB domain containing 34							67	SIRT1	sirtuin 1													52	CCNY	cyclin Y	67	TDRD5	tudor domain containing 5
						52	COL9A1	collagen type IX alpha 1 chain	51	RAB3A	RAB3A, member RAS oncogene family							67	SIM2	SIM bHLH transcription factor 2													52	COL9A1	collagen type IX alpha 1 chain	67	TBC1D8B	TBC1 domain family member 8B
						52	RGPD8	RANBP2-like and GRIP domain containing 8	51	USP12	ubiquitin specific peptidase 12							67	PECR	peroxisomal trans-2-enoyl-CoA reductase													52	RGPD8	RANBP2-like and GRIP domain containing 8	67	TRIM7	tripartite motif containing 7
						52	RGPD5	RANBP2-like and GRIP domain containing 5	51	SEH1L	SEH1 like nucleoporin							67	DHRS7	dehydrogenase/reductase 7													52	RGPD5	RANBP2-like and GRIP domain containing 5	67	WNK3	WNK lysine deficient protein kinase 3
						52	ARMC9	armadillo repeat containing 9	51	RNF141	ring finger protein 141							67	FLRT2	fibronectin leucine rich transmembrane protein 2													52	ARMC9	armadillo repeat containing 9	67	RASSF8	Ras association domain family member 8
						52	PIK3CA	phosphatidylinositol-4,5-bisphosphate 3-kinase catalytic subunit alpha	51	SRGAP2B	SLIT-ROBO Rho GTPase activating protein 2B							67	EMP1	epithelial membrane protein 1													52	PIK3CA	phosphatidylinositol-4,5-bisphosphate 3-kinase catalytic subunit alpha	67	ASXL1	ASXL transcriptional regulator 1
						52	RFX5	regulatory factor X5	51	STT3B	STT3B, catalytic subunit of the oligosaccharyltransferase complex							67	TRIM15	tripartite motif containing 15													52	RFX5	regulatory factor X5	67	SOX9	SRY-box 9
						52	PANX2	pannexin 2	51	KMT2C	lysine methyltransferase 2C							67	PPP3CB	protein phosphatase 3 catalytic subunit beta													52	PANX2	pannexin 2	67	DDR1	discoidin domain receptor tyrosine kinase 1
						52	MLLT10	MLLT10, histone lysine methyltransferase DOT1L cofactor	51	ITGA1	integrin subunit alpha 1							67	SEPSECS	Sep (O-phosphoserine) tRNA:Sec (selenocysteine) tRNA synthase													52	MLLT10	MLLT10, histone lysine methyltransferase DOT1L cofactor	67	TNRC6B	trinucleotide repeat containing 6B
						52	SEC31B	SEC31 homolog B, COPII coat complex component	51	RBM7	RNA binding motif protein 7							67	AFF3	AF4/FMR2 family member 3													52	SEC31B	SEC31 homolog B, COPII coat complex component	67	DNAJC27	DnaJ heat shock protein family (Hsp40) member C27
						52	MDFI	MyoD family inhibitor	50	KIF5B	kinesin family member 5B							67	ITGA6	integrin subunit alpha 6													52	MDFI	MyoD family inhibitor	67	ZNF714	zinc finger protein 714
						52	DST	dystonin	50	FAHD1	fumarylacetoacetate hydrolase domain containing 1							67	ATRX	ATRX, chromatin remodeler													52	DST	dystonin	66	ZNF514	zinc finger protein 514
						52	GPAT3	glycerol-3-phosphate acyltransferase 3	50	MIER3	MIER family member 3							67	GOLT1B	golgi transport 1B													52	GPAT3	glycerol-3-phosphate acyltransferase 3	66	ZNF737	zinc finger protein 737
						52	KLK10	kallikrein related peptidase 10	50	SYT4	synaptotagmin 4							67	MYO10	myosin X													52	KLK10	kallikrein related peptidase 10	66	RAD9B	RAD9 checkpoint clamp component B
						52	DARS2	aspartyl-tRNA synthetase 2, mitochondrial	50	ELMO2	engulfment and cell motility 2							67	SLC5A3	solute carrier family 5 member 3													52	DARS2	aspartyl-tRNA synthetase 2, mitochondrial	66	MRC1	mannose receptor C-type 1
						52	B3GAT3	beta-1,3-glucuronyltransferase 3	50	NPR2	natriuretic peptide receptor 2							67	GDNF	glial cell derived neurotrophic factor													52	B3GAT3	beta-1,3-glucuronyltransferase 3	66	JMY	junction mediating and regulatory protein, p53 cofactor
						52	RGPD6	RANBP2-like and GRIP domain containing 6	50	NUDT10	nudix hydrolase 10							67	CXXC4	CXXC finger protein 4													52	RGPD6	RANBP2-like and GRIP domain containing 6	66	AP2B1	adaptor related protein complex 2 subunit beta 1
						52	CAP1	cyclase associated actin cytoskeleton regulatory protein 1	50	SLC35F4	solute carrier family 35 member F4							67	NFIA	nuclear factor I A													52	CAP1	cyclase associated actin cytoskeleton regulatory protein 1	66	ZNF117	zinc finger protein 117
						52	MED6	mediator complex subunit 6	50	KCNH2	potassium voltage-gated channel subfamily H member 2							67	PEG10	paternally expressed 10													52	MED6	mediator complex subunit 6	66	B4GALT5	beta-1,4-galactosyltransferase 5
						52	ICOS	inducible T cell costimulator	50	ST7	suppression of tumorigenicity 7							67	CPSF2	cleavage and polyadenylation specific factor 2													52	ICOS	inducible T cell costimulator	66	LRRTM3	leucine rich repeat transmembrane neuronal 3
						52	NEXMIF	neurite extension and migration factor	50	MMP13	matrix metallopeptidase 13							67	ZDHHC20	zinc finger DHHC-type containing 20													52	NEXMIF	neurite extension and migration factor	66	SOBP	sine oculis binding protein homolog
						52	KRT5	keratin 5	50	CSPG5	chondroitin sulfate proteoglycan 5							67	KIF5C	kinesin family member 5C													52	KRT5	keratin 5	66	XRCC4	X-ray repair cross complementing 4
						52	FBXO22	F-box protein 22	50	YTHDF3	YTH N6-methyladenosine RNA binding protein 3							67	RORB	RAR related orphan receptor B													52	FBXO22	F-box protein 22	66	TRIM33	tripartite motif containing 33
						52	EXOC6B	exocyst complex component 6B	50	SCYL1	SCY1 like pseudokinase 1							67	PAN3	poly(A) specific ribonuclease subunit PAN3													52	EXOC6B	exocyst complex component 6B	66	PRPF40A	pre-mRNA processing factor 40 homolog A
						51	GABPA	GA binding protein transcription factor subunit alpha	50	FXR2	FMR1 autosomal homolog 2							67	MID2	midline 2													51	GABPA	GA binding protein transcription factor subunit alpha	66	RBPJ	recombination signal binding protein for immunoglobulin kappa J region
						51	DYRK1A	dual specificity tyrosine phosphorylation regulated kinase 1A	50	EDARADD	EDAR associated death domain							67	ENTPD7	ectonucleoside triphosphate diphosphohydrolase 7													51	DYRK1A	dual specificity tyrosine phosphorylation regulated kinase 1A	66	SMOC1	SPARC related modular calcium binding 1
						51	USP6	ubiquitin specific peptidase 6	50	TNFRSF10B	TNF receptor superfamily member 10b							66	NUDT21	nudix hydrolase 21													51	USP6	ubiquitin specific peptidase 6	66	PIK3AP1	phosphoinositide-3-kinase adaptor protein 1
						51	TSPYL5	TSPY like 5	50	CREB3L1	cAMP responsive element binding protein 3 like 1							66	XCL1	X-C motif chemokine ligand 1													51	TSPYL5	TSPY like 5	66	NDUFB5	NADH:ubiquinone oxidoreductase subunit B5
						51	AGBL2	ATP/GTP binding protein like 2	50	OR51E2	olfactory receptor family 51 subfamily E member 2							66	C16orf45	chromosome 16 open reading frame 45													51	AGBL2	ATP/GTP binding protein like 2	66	CLDN7	claudin 7
						51	PTPRO	protein tyrosine phosphatase, receptor type O	50	YLPM1	YLP motif containing 1							66	BRIX1	BRX1, biogenesis of ribosomes													51	PTPRO	protein tyrosine phosphatase, receptor type O	66	BAG4	BCL2 associated athanogene 4
						51	KCNJ3	potassium voltage-gated channel subfamily J member 3										66	EPSTI1	epithelial stromal interaction 1													51	KCNJ3	potassium voltage-gated channel subfamily J member 3	65	FAM122B	family with sequence similarity 122B
						51	TMED4	transmembrane p24 trafficking protein 4										66	KIAA1107	KIAA1107													51	TMED4	transmembrane p24 trafficking protein 4	65	ANKRD22	ankyrin repeat domain 22
						51	IKZF3	IKAROS family zinc finger 3										66	PLEKHF2	pleckstrin homology and FYVE domain containing 2													51	IKZF3	IKAROS family zinc finger 3	65	HS3ST3A1	heparan sulfate-glucosamine 3-sulfotransferase 3A1
						51	ESPL1	extra spindle pole bodies like 1, separase										66	CLEC17A	C-type lectin domain containing 17A													51	ESPL1	extra spindle pole bodies like 1, separase	65	EPSTI1	epithelial stromal interaction 1
						51	GAB3	GRB2 associated binding protein 3										66	ADAM28	ADAM metallopeptidase domain 28													51	GAB3	GRB2 associated binding protein 3	65	ZFYVE9	zinc finger FYVE-type containing 9
						51	PPP3CA	protein phosphatase 3 catalytic subunit alpha										66	SEMA6D	semaphorin 6D													51	PPP3CA	protein phosphatase 3 catalytic subunit alpha	65	DDHD2	DDHD domain containing 2
						51	RASA4	RAS p21 protein activator 4										66	LRCH2	leucine rich repeats and calponin homology domain containing 2													51	RASA4	RAS p21 protein activator 4	65	CD274	CD274 molecule
						51	SCGB2B2	secretoglobin family 2B member 2										66	ZNF117	zinc finger protein 117													51	SCGB2B2	secretoglobin family 2B member 2	65	TMEM184B	transmembrane protein 184B
						51	DAPK2	death associated protein kinase 2										66	ZNF770	zinc finger protein 770													51	DAPK2	death associated protein kinase 2	65	APBB2	amyloid beta precursor protein binding family B member 2
						51	INPP5A	inositol polyphosphate-5-phosphatase A										66	KRT24	keratin 24													51	INPP5A	inositol polyphosphate-5-phosphatase A	65	ATP11B	ATPase phospholipid transporting 11B (putative)
						51	BCL2L1	BCL2 like 1										66	KATNAL1	katanin catalytic subunit A1 like 1													51	BCL2L1	BCL2 like 1	65	THBS1	thrombospondin 1
						51	MGA	MGA, MAX dimerization protein										66	LHX9	LIM homeobox 9													51	MGA	MGA, MAX dimerization protein	65	CMPK1	cytidine/uridine monophosphate kinase 1
						51	TENM2	teneurin transmembrane protein 2										66	DTNA	dystrobrevin alpha													51	TENM2	teneurin transmembrane protein 2	65	ZNF195	zinc finger protein 195
						51	L2HGDH	L-2-hydroxyglutarate dehydrogenase										66	ZFP82	ZFP82 zinc finger protein													51	L2HGDH	L-2-hydroxyglutarate dehydrogenase	65	ATP2B2	ATPase plasma membrane Ca2+ transporting 2
						51	NSD1	nuclear receptor binding SET domain protein 1										66	FAM107A	family with sequence similarity 107 member A													51	NSD1	nuclear receptor binding SET domain protein 1	65	DCUN1D5	defective in cullin neddylation 1 domain containing 5
						51	ENAM	enamelin										66	FBXO28	F-box protein 28													51	ENAM	enamelin	65	LEMD3	LEM domain containing 3
						51	MUC5AC	mucin 5AC, oligomeric mucus/gel-forming										66	KIAA0408	KIAA0408													51	MUC5AC	mucin 5AC, oligomeric mucus/gel-forming	65	CBX5	chromobox 5
						51	STARD4	StAR related lipid transfer domain containing 4										66	SLC30A4	solute carrier family 30 member 4													51	STARD4	StAR related lipid transfer domain containing 4	65	RAB8B	RAB8B, member RAS oncogene family
						51	EPPIN	epididymal peptidase inhibitor										66	FAM102B	family with sequence similarity 102 member B													51	EPPIN	epididymal peptidase inhibitor	65	DLL1	delta like canonical Notch ligand 1
						51	SBK1	SH3 domain binding kinase 1										66	ACSL4	acyl-CoA synthetase long chain family member 4													51	SBK1	SH3 domain binding kinase 1	65	DGKE	diacylglycerol kinase epsilon
						51	EGR3	early growth response 3										66	FAM126A	family with sequence similarity 126 member A													51	EGR3	early growth response 3	65	BRI3BP	BRI3 binding protein
						50	KRT78	keratin 78										66	KLHL23	kelch like family member 23													50	KRT78	keratin 78	65	EYA4	EYA transcriptional coactivator and phosphatase 4
						50	GRAMD1B	GRAM domain containing 1B										66	HEMGN	hemogen													50	GRAMD1B	GRAM domain containing 1B	65	KLHL29	kelch like family member 29
						50	CHRD	chordin										66	SLC25A21	solute carrier family 25 member 21													50	CHRD	chordin	65	ASAP1	ArfGAP with SH3 domain, ankyrin repeat and PH domain 1
						50	SKIDA1	SKI/DACH domain containing 1										66	THRB	thyroid hormone receptor beta													50	SKIDA1	SKI/DACH domain containing 1	64	SLC25A26	solute carrier family 25 member 26
						50	SNX6	sorting nexin 6										66	SON	SON DNA binding protein													50	SNX6	sorting nexin 6	64	ACVR1B	activin A receptor type 1B
						50	SLC8A2	solute carrier family 8 member A2										66	ARPC5	actin related protein 2/3 complex subunit 5													50	SLC8A2	solute carrier family 8 member A2	64	SLF2	SMC5-SMC6 complex localization factor 2
						50	ZNF432	zinc finger protein 432										66	DCLK1	doublecortin like kinase 1													50	ZNF432	zinc finger protein 432	64	FAM135A	family with sequence similarity 135 member A
						50	TRIM33	tripartite motif containing 33										66	SLC25A46	solute carrier family 25 member 46													50	TRIM33	tripartite motif containing 33	64	FAM122A	family with sequence similarity 122A
						50	LCE2D	late cornified envelope 2D										66	ADAMTS9	ADAM metallopeptidase with thrombospondin type 1 motif 9													50	LCE2D	late cornified envelope 2D	64	PITPNM3	PITPNM family member 3
						50	MBTPS2	membrane bound transcription factor peptidase, site 2										66	DSC1	desmocollin 1													50	MBTPS2	membrane bound transcription factor peptidase, site 2	64	FAM168B	family with sequence similarity 168 member B
						50	ZNF548	zinc finger protein 548										66	CYP20A1	cytochrome P450 family 20 subfamily A member 1													50	ZNF548	zinc finger protein 548	64	ZNF626	zinc finger protein 626
						50	SMAD2	SMAD family member 2										65	DHRSX	dehydrogenase/reductase X-linked													50	SMAD2	SMAD family member 2	64	YWHAB	tyrosine 3-monooxygenase/tryptophan 5-monooxygenase activation protein beta
																		65	COLCA2	colorectal cancer associated 2																64	FBRS	fibrosin
																		65	DCUN1D1	defective in cullin neddylation 1 domain containing 1																64	GATA2	GATA binding protein 2
																		65	TTL	tubulin tyrosine ligase																64	SLC26A7	solute carrier family 26 member 7
																		65	BARD1	BRCA1 associated RING domain 1																64	TIAM1	T cell lymphoma invasion and metastasis 1
																		65	FSTL5	follistatin like 5																64	USP10	ubiquitin specific peptidase 10
																		65	GPR65	G protein-coupled receptor 65																64	DCN	decorin
																		65	PFKFB2	6-phosphofructo-2-kinase/fructose-2,6-biphosphatase 2																64	ASXL3	ASXL transcriptional regulator 3
																		65	CHIC1	cysteine rich hydrophobic domain 1																64	TTC9	tetratricopeptide repeat domain 9
																		65	GAS2L3	growth arrest specific 2 like 3																64	PRDM1	PR/SET domain 1
																		65	TLK1	tousled like kinase 1																63	TRIM37	tripartite motif containing 37
																		65	SERTAD2	SERTA domain containing 2																63	PTPRT	protein tyrosine phosphatase, receptor type T
																		65	SEPT7	septin 7																63	SLCO1A2	solute carrier organic anion transporter family member 1A2
																		65	WWC2	WW and C2 domain containing 2																63	FZD4	frizzled class receptor 4
																		65	ATAD2	ATPase family, AAA domain containing 2																63	ARNT	aryl hydrocarbon receptor nuclear translocator
																		65	PIAS3	protein inhibitor of activated STAT 3																63	FAM126B	family with sequence similarity 126 member B
																		65	KANSL2	KAT8 regulatory NSL complex subunit 2																63	NEDD4	neural precursor cell expressed, developmentally down-regulated 4, E3 ubiquitin protein ligase
																		65	ZNF292	zinc finger protein 292																63	DLX4	distal-less homeobox 4
																		65	SMARCE1	SWI/SNF related, matrix associated, actin dependent regulator of chromatin, subfamily e, member 1																63	ZEB1	zinc finger E-box binding homeobox 1
																		65	TIAM2	T cell lymphoma invasion and metastasis 2																63	ARIH1	ariadne RBR E3 ubiquitin protein ligase 1
																		65	POLR3G	RNA polymerase III subunit G																63	CAB39	calcium binding protein 39
																		65	SGTB	small glutamine rich tetratricopeptide repeat containing beta																63	RUNX3	runt related transcription factor 3
																		65	NXF1	nuclear RNA export factor 1																63	DCAF4L1	DDB1 and CUL4 associated factor 4 like 1
																		65	IPMK	inositol polyphosphate multikinase																63	GLYAT	glycine-N-acyltransferase
																		65	FAM193B	family with sequence similarity 193 member B																63	BMP3	bone morphogenetic protein 3
																		65	PKN2	protein kinase N2																63	TP53INP1	tumor protein p53 inducible nuclear protein 1
																		65	KCTD9	potassium channel tetramerization domain containing 9																63	LEO1	LEO1 homolog, Paf1/RNA polymerase II complex component
																		65	SOCS4	suppressor of cytokine signaling 4																63	NMNAT1	nicotinamide nucleotide adenylyltransferase 1
																		65	TCP11L1	t-complex 11 like 1																63	EID1	EP300 interacting inhibitor of differentiation 1
																		64	RAD1	RAD1 checkpoint DNA exonuclease																63	AGPS	alkylglycerone phosphate synthase
																		64	MAGEB4	MAGE family member B4																63	NEK2	NIMA related kinase 2
																		64	CARD18	caspase recruitment domain family member 18																63	INO80D	INO80 complex subunit D
																		64	PDE5A	phosphodiesterase 5A																63	MAN1A2	mannosidase alpha class 1A member 2
																		64	ACVR2A	activin A receptor type 2A																63	NUS1	NUS1, dehydrodolichyl diphosphate synthase subunit
																		64	UBQLN4	ubiquilin 4																63	RLIM	ring finger protein, LIM domain interacting
																		64	KLF3	Kruppel like factor 3																63	MZT1	mitotic spindle organizing protein 1
																		64	TGFB2	transforming growth factor beta 2																63	KLC1	kinesin light chain 1
																		64	DDHD1	DDHD domain containing 1																63	SLC35F1	solute carrier family 35 member F1
																		64	ZNF527	zinc finger protein 527																63	RIF1	replication timing regulatory factor 1
																		64	SLC12A1	solute carrier family 12 member 1																63	GRIA3	glutamate ionotropic receptor AMPA type subunit 3
																		64	ZNF239	zinc finger protein 239																63	NLGN1	neuroligin 1
																		64	CAMK4	calcium/calmodulin dependent protein kinase IV																62	WAC	WW domain containing adaptor with coiled-coil
																		64	RNF38	ring finger protein 38																62	JPH3	junctophilin 3
																		64	ISOC1	isochorismatase domain containing 1																62	B4GALT2	beta-1,4-galactosyltransferase 2
																		64	SOGA3	SOGA family member 3																62	WASL	Wiskott-Aldrich syndrome like
																		64	IBA57	IBA57, iron-sulfur cluster assembly																62	UNC5C	unc-5 netrin receptor C
																		64	ADIPOQ	adiponectin, C1Q and collagen domain containing																62	MR1	major histocompatibility complex, class I-related
																		64	GUCY1A1	guanylate cyclase 1 soluble subunit alpha 1																62	ZNF407	zinc finger protein 407
																		64	EPDR1	ependymin related 1																62	DIRAS2	DIRAS family GTPase 2
																		64	GTF2H3	general transcription factor IIH subunit 3																62	FNIP2	folliculin interacting protein 2
																		64	SPTLC2	serine palmitoyltransferase long chain base subunit 2																62	ZNRF3	zinc and ring finger 3
																		64	FAT4	FAT atypical cadherin 4																62	TVP23B	trans-golgi network vesicle protein 23 homolog B
																		64	CNTLN	centlein																62	FLT3LG	fms related tyrosine kinase 3 ligand
																		64	EXOC6B	exocyst complex component 6B																62	GRN	granulin precursor
																		64	MGAT4A	alpha-1,3-mannosyl-glycoprotein 4-beta-N-acetylglucosaminyltransferase A																62	C5orf15	chromosome 5 open reading frame 15
																		64	TNS3	tensin 3																62	SEMA3A	semaphorin 3A
																		64	OTUD6B	OTU domain containing 6B																62	CADM1	cell adhesion molecule 1
																		64	ANAPC16	anaphase promoting complex subunit 16																62	COL4A3BP	collagen type IV alpha 3 binding protein
																		64	FAM217B	family with sequence similarity 217 member B																62	INIP	INTS3 and NABP interacting protein
																		64	RPS6KA6	ribosomal protein S6 kinase A6																62	ZSCAN30	zinc finger and SCAN domain containing 30
																		64	AKT3	AKT serine/threonine kinase 3																62	UBAC2	UBA domain containing 2
																		64	KBTBD11	kelch repeat and BTB domain containing 11																62	CHD3	chromodomain helicase DNA binding protein 3
																		64	PPP3R1	protein phosphatase 3 regulatory subunit B, alpha																62	CYP1A1	cytochrome P450 family 1 subfamily A member 1
																		64	GRIK2	glutamate ionotropic receptor kainate type subunit 2																62	CLEC4C	C-type lectin domain family 4 member C
																		64	MTX2	metaxin 2																62	NEUROG1	neurogenin 1
																		64	EPPIN-WFDC6	EPPIN-WFDC6 readthrough																62	EN2	engrailed homeobox 2
																		64	BEST3	bestrophin 3																62	RLF	rearranged L-myc fusion
																		64	BAZ2B	bromodomain adjacent to zinc finger domain 2B																62	RTL8A	retrotransposon Gag like 8A
																		64	KAT6B	lysine acetyltransferase 6B																62	SLC1A4	solute carrier family 1 member 4
																		63	PPM1K	protein phosphatase, Mg2+/Mn2+ dependent 1K																62	NIPBL	NIPBL, cohesin loading factor
																		63	MAFB	MAF bZIP transcription factor B																62	PSMD5	proteasome 26S subunit, non-ATPase 5
																		63	MCTP2	multiple C2 and transmembrane domain containing 2																61	KIAA1217	KIAA1217
																		63	SH3RF1	SH3 domain containing ring finger 1																61	MAGI3	membrane associated guanylate kinase, WW and PDZ domain containing 3
																		63	MSI2	musashi RNA binding protein 2																61	TBC1D20	TBC1 domain family member 20
																		63	GSKIP	GSK3B interacting protein																61	ZDHHC23	zinc finger DHHC-type containing 23
																		63	FAM126B	family with sequence similarity 126 member B																61	RAB18	RAB18, member RAS oncogene family
																		63	GHITM	growth hormone inducible transmembrane protein																61	KIF18B	kinesin family member 18B
																		63	ATXN2L	ataxin 2 like																61	KCNC2	potassium voltage-gated channel subfamily C member 2
																		63	MC2R	melanocortin 2 receptor																61	CKS2	CDC28 protein kinase regulatory subunit 2
																		63	ING5	inhibitor of growth family member 5																61	GRIN3B	glutamate ionotropic receptor NMDA type subunit 3B
																		63	CLCC1	chloride channel CLIC like 1																61	ZNF430	zinc finger protein 430
																		63	H2AFY	H2A histone family member Y																61	SPCS3	signal peptidase complex subunit 3
																		63	PSG1	pregnancy specific beta-1-glycoprotein 1																61	TAB2	TGF-beta activated kinase 1 (MAP3K7) binding protein 2
																		63	INSIG2	insulin induced gene 2																61	GOLGA8J	golgin A8 family member J
																		63	NBEA	neurobeachin																61	SPRY3	sprouty RTK signaling antagonist 3
																		63	TOR1AIP2	torsin 1A interacting protein 2																61	ZNF254	zinc finger protein 254
																		63	LIX1L	limb and CNS expressed 1 like																61	DLGAP5	DLG associated protein 5
																		63	SLC6A14	solute carrier family 6 member 14																61	GOLGA8H	golgin A8 family member H
																		63	CDK19	cyclin dependent kinase 19																61	PDE2A	phosphodiesterase 2A
																		63	RNF128	ring finger protein 128, E3 ubiquitin protein ligase																61	SERINC5	serine incorporator 5
																		63	C6orf118	chromosome 6 open reading frame 118																61	ZNF85	zinc finger protein 85
																		63	HNF4G	hepatocyte nuclear factor 4 gamma																61	SERTM1	serine rich and transmembrane domain containing 1
																		63	PDE8B	phosphodiesterase 8B																61	GOLGA8M	golgin A8 family member M
																		63	PLPPR5	phospholipid phosphatase related 5																61	FNIP1	folliculin interacting protein 1
																		63	SLC26A7	solute carrier family 26 member 7																61	ZNF618	zinc finger protein 618
																		63	ELK4	ELK4, ETS transcription factor																61	NECTIN4	nectin cell adhesion molecule 4
																		63	ST8SIA4	ST8 alpha-N-acetyl-neuraminide alpha-2,8-sialyltransferase 4																61	TBX2	T-box 2
																		63	TPMT	thiopurine S-methyltransferase																61	EVI5	ecotropic viral integration site 5
																		63	SMPX	small muscle protein X-linked																61	SLC5A3	solute carrier family 5 member 3
																		63	SLC2A10	solute carrier family 2 member 10																61	DAB2IP	DAB2 interacting protein
																		63	BRD3	bromodomain containing 3																61	DCX	doublecortin
																		63	SUPT3H	SPT3 homolog, SAGA and STAGA complex component																61	NFIA	nuclear factor I A
																		63	PYROXD1	pyridine nucleotide-disulphide oxidoreductase domain 1																61	KRIT1	KRIT1, ankyrin repeat containing
																		63	RCAN2	regulator of calcineurin 2																61	SHISA6	shisa family member 6
																		63	DPYS	dihydropyrimidinase																61	GOPC	golgi associated PDZ and coiled-coil motif containing
																		63	TSPYL6	TSPY like 6																61	ADGRL2	adhesion G protein-coupled receptor L2
																		62	ATP6V1D	ATPase H+ transporting V1 subunit D																61	NOVA2	NOVA alternative splicing regulator 2
																		62	LRRIQ3	leucine rich repeats and IQ motif containing 3																61	GABRA4	gamma-aminobutyric acid type A receptor alpha4 subunit
																		62	UFM1	ubiquitin fold modifier 1																61	AREL1	apoptosis resistant E3 ubiquitin protein ligase 1
																		62	FERMT3	fermitin family member 3																61	ZNF300	zinc finger protein 300
																		62	AZIN1	antizyme inhibitor 1																61	ARL17A	ADP ribosylation factor like GTPase 17A
																		62	GSTM3	glutathione S-transferase mu 3																61	RBMS1	RNA binding motif single stranded interacting protein 1
																		62	B3GALT2	beta-1,3-galactosyltransferase 2																60	SV2C	synaptic vesicle glycoprotein 2C
																		62	PRKACB	protein kinase cAMP-activated catalytic subunit beta																60	NFKBIZ	NFKB inhibitor zeta
																		62	CSRNP3	cysteine and serine rich nuclear protein 3																60	CARM1	coactivator associated arginine methyltransferase 1
																		62	TTBK2	tau tubulin kinase 2																60	DTX4	deltex E3 ubiquitin ligase 4
																		62	FAM53C	family with sequence similarity 53 member C																60	TRIB1	tribbles pseudokinase 1
																		62	ZXDC	ZXD family zinc finger C																60	AFF1	AF4/FMR2 family member 1
																		62	MEIKIN	meiotic kinetochore factor																60	GINS3	GINS complex subunit 3
																		62	CD274	CD274 molecule																60	PLEKHA5	pleckstrin homology domain containing A5
																		62	PARP4	poly(ADP-ribose) polymerase family member 4																60	MMP28	matrix metallopeptidase 28
																		62	PRCP	prolylcarboxypeptidase																60	ANO1	anoctamin 1
																		62	TMEM59	transmembrane protein 59																60	PDHA1	pyruvate dehydrogenase E1 alpha 1 subunit
																		62	LRAT	lecithin retinol acyltransferase																60	ZNF100	zinc finger protein 100
																		62	PXDN	peroxidasin																60	CDH7	cadherin 7
																		62	CDC27	cell division cycle 27																60	YTHDF3	YTH N6-methyladenosine RNA binding protein 3
																		62	S100PBP	S100P binding protein																60	CREB1	cAMP responsive element binding protein 1
																		62	PARP9	poly(ADP-ribose) polymerase family member 9																60	TWIST2	twist family bHLH transcription factor 2
																		62	MN1	MN1 proto-oncogene, transcriptional regulator																60	SLC30A4	solute carrier family 30 member 4
																		62	CD81	CD81 molecule																60	P2RY1	purinergic receptor P2Y1
																		62	SOX18	SRY-box 18																60	QKI	QKI, KH domain containing RNA binding
																		62	MFSD14A	major facilitator superfamily domain containing 14A																60	SNTB2	syntrophin beta 2
																		62	MAVS	mitochondrial antiviral signaling protein																60	FOXD3	forkhead box D3
																		62	EPC2	enhancer of polycomb homolog 2																60	COPS7B	COP9 signalosome subunit 7B
																		62	ZNF714	zinc finger protein 714																60	SECISBP2L	SECIS binding protein 2 like
																		62	STK38L	serine/threonine kinase 38 like																60	TMEM237	transmembrane protein 237
																		62	RHBDD1	rhomboid domain containing 1																60	RBFOX3	RNA binding fox-1 homolog 3
																		62	CNOT9	CCR4-NOT transcription complex subunit 9																59	BCAS1	breast carcinoma amplified sequence 1
																		61	SCML1	Scm polycomb group protein like 1																59	LRRC8B	leucine rich repeat containing 8 VRAC subunit B
																		61	TLK2	tousled like kinase 2																59	TRDN	triadin
																		61	RBM24	RNA binding motif protein 24																59	PAX7	paired box 7
																		61	NOVA1	NOVA alternative splicing regulator 1																59	VCAM1	vascular cell adhesion molecule 1
																		61	ALDH1L2	aldehyde dehydrogenase 1 family member L2																59	AKAP11	A-kinase anchoring protein 11
																		61	SKIL	SKI like proto-oncogene																59	SALL4	spalt like transcription factor 4
																		61	ELF1	E74 like ETS transcription factor 1																59	KCNC1	potassium voltage-gated channel subfamily C member 1
																		61	FLYWCH2	FLYWCH family member 2																59	MROH9	maestro heat like repeat family member 9
																		61	GABRA1	gamma-aminobutyric acid type A receptor alpha1 subunit																59	FRYL	FRY like transcription coactivator
																		61	KCNJ2	potassium voltage-gated channel subfamily J member 2																59	BOD1	biorientation of chromosomes in cell division 1
																		61	NUDT2	nudix hydrolase 2																59	BRD8	bromodomain containing 8
																		61	ICE2	interactor of little elongation complex ELL subunit 2																59	ZNF609	zinc finger protein 609
																		61	SUCNR1	succinate receptor 1																59	CLIP1	CAP-Gly domain containing linker protein 1
																		61	CECR2	CECR2, histone acetyl-lysine reader																59	ZNF721	zinc finger protein 721
																		61	RHOBTB1	Rho related BTB domain containing 1																59	IRS2	insulin receptor substrate 2
																		61	VSIG1	V-set and immunoglobulin domain containing 1																59	HIC1	HIC ZBTB transcriptional repressor 1
																		61	CALCRL	calcitonin receptor like receptor																59	ZFP82	ZFP82 zinc finger protein
																		61	MOSMO	modulator of smoothened																59	SNAP25	synaptosome associated protein 25
																		61	SLC7A8	solute carrier family 7 member 8																59	TSEN2	tRNA splicing endonuclease subunit 2
																		61	SYF2	SYF2 pre-mRNA splicing factor																59	USP7	ubiquitin specific peptidase 7
																		61	DLX1	distal-less homeobox 1																59	GTF3C4	general transcription factor IIIC subunit 4
																		61	ANGPT2	angiopoietin 2																59	ARSK	arylsulfatase family member K
																		61	ASPH	aspartate beta-hydroxylase																59	NFYA	nuclear transcription factor Y subunit alpha
																		61	MBLAC2	metallo-beta-lactamase domain containing 2																59	LYRM7	LYR motif containing 7
																		61	SEC63	SEC63 homolog, protein translocation regulator																59	BCL11B	BCL11B, BAF complex component
																		61	GAS7	growth arrest specific 7																59	TRIP11	thyroid hormone receptor interactor 11
																		61	STON1	stonin 1																59	PHC1	polyhomeotic homolog 1
																		61	GPATCH2	G-patch domain containing 2																59	ANK2	ankyrin 2
																		61	JAZF1	JAZF zinc finger 1																59	DDX18	DEAD-box helicase 18
																		61	RBBP9	RB binding protein 9, serine hydrolase																59	SPNS2	sphingolipid transporter 2
																		61	SESN3	sestrin 3																58	LONRF1	LON peptidase N-terminal domain and ring finger 1
																		61	NLRP3	NLR family pyrin domain containing 3																58	POLR1B	RNA polymerase I subunit B
																		61	CD109	CD109 molecule																58	NAB1	NGFI-A binding protein 1
																		61	DISC1	DISC1 scaffold protein																58	SLC25A53	solute carrier family 25 member 53
																		61	BRD1	bromodomain containing 1																58	MYSM1	Myb like, SWIRM and MPN domains 1
																		61	LOC100507507	uncharacterized LOC100507507																58	XPO4	exportin 4
																		61	SNX19	sorting nexin 19																58	VPS35L	VPS35 endosomal protein sorting factor like
																		61	STT3A	STT3A, catalytic subunit of the oligosaccharyltransferase complex																58	ROPN1B	rhophilin associated tail protein 1B
																		61	NET1	neuroepithelial cell transforming 1																58	AGAP3	ArfGAP with GTPase domain, ankyrin repeat and PH domain 3
																		61	PLAGL2	PLAG1 like zinc finger 2																58	KRBOX4	KRAB box domain containing 4
																		60	SH2D1B	SH2 domain containing 1B																58	CPEB4	cytoplasmic polyadenylation element binding protein 4
																		60	HIBADH	3-hydroxyisobutyrate dehydrogenase																58	ZFP1	ZFP1 zinc finger protein
																		60	RRM2B	ribonucleotide reductase regulatory TP53 inducible subunit M2B																58	ZNF43	zinc finger protein 43
																		60	GAGE1	G antigen 1																58	WNT5A	Wnt family member 5A
																		60	CCN3	cellular communication network factor 3																58	UBE2T	ubiquitin conjugating enzyme E2 T
																		60	CYLD	CYLD lysine 63 deubiquitinase																58	BCL6	BCL6, transcription repressor
																		60	PCGF3	polycomb group ring finger 3																58	NUCKS1	nuclear casein kinase and cyclin dependent kinase substrate 1
																		60	OCLN	occludin																58	SRSF5	serine and arginine rich splicing factor 5
																		60	LIPG	lipase G, endothelial type																58	OTP	orthopedia homeobox
																		60	TMEM170B	transmembrane protein 170B																58	YKT6	YKT6 v-SNARE homolog
																		60	B3GALNT1	beta-1,3-N-acetylgalactosaminyltransferase 1 (globoside blood group)																58	FKBP14	FKBP prolyl isomerase 14
																		60	RNF32	ring finger protein 32																58	ENTR1	endosome associated trafficking regulator 1
																		60	FAM200B	family with sequence similarity 200 member B																58	RABGAP1L	RAB GTPase activating protein 1 like
																		60	PAK1IP1	PAK1 interacting protein 1																58	SLC25A15	solute carrier family 25 member 15
																		60	MRPS36	mitochondrial ribosomal protein S36																58	KIAA1324L	KIAA1324 like
																		60	ZNF814	zinc finger protein 814																58	PATL1	PAT1 homolog 1, processing body mRNA decay factor
																		60	TMEM167A	transmembrane protein 167A																58	ZIC1	Zic family member 1
																		60	PARVA	parvin alpha																58	STEAP4	STEAP4 metalloreductase
																		60	WDR37	WD repeat domain 37																58	ROPN1	rhophilin associated tail protein 1
																		60	G2E3	G2/M-phase specific E3 ubiquitin protein ligase																58	DOCK5	dedicator of cytokinesis 5
																		60	EREG	epiregulin																58	GINS1	GINS complex subunit 1
																		60	HIGD1A	HIG1 hypoxia inducible domain family member 1A																57	VDAC3	voltage dependent anion channel 3
																		60	CD44	CD44 molecule (Indian blood group)																57	C7orf57	chromosome 7 open reading frame 57
																		60	SLX4IP	SLX4 interacting protein																57	C6	complement C6
																		60	TMEM41B	transmembrane protein 41B																57	PRDM10	PR/SET domain 10
																		60	LCORL	ligand dependent nuclear receptor corepressor like																57	ITGA2	integrin subunit alpha 2
																		60	PDCD6IP	programmed cell death 6 interacting protein																57	MPP7	membrane palmitoylated protein 7
																		60	ISPD	isoprenoid synthase domain containing																57	RPL28	ribosomal protein L28
																		60	TMEM106B	transmembrane protein 106B																57	MTSS1	MTSS1, I-BAR domain containing
																		60	ZNF572	zinc finger protein 572																57	HS6ST1	heparan sulfate 6-O-sulfotransferase 1
																		60	BEX4	brain expressed X-linked 4																57	NCK1	NCK adaptor protein 1
																		60	UBN2	ubinuclein 2																57	TLN2	talin 2
																		60	IL7R	interleukin 7 receptor																57	GABRG2	gamma-aminobutyric acid type A receptor gamma2 subunit
																		60	MSTN	myostatin																57	NPHP4	nephrocystin 4
																		60	ERLIN2	ER lipid raft associated 2																57	RGS6	regulator of G protein signaling 6
																		59	MAF	MAF bZIP transcription factor																57	SMARCD2	SWI/SNF related, matrix associated, actin dependent regulator of chromatin, subfamily d, member 2
																		59	ITPRID2	ITPR interacting domain containing 2																57	SPTLC1	serine palmitoyltransferase long chain base subunit 1
																		59	PDCD6	programmed cell death 6																57	NETO2	neuropilin and tolloid like 2
																		59	TWF1	twinfilin actin binding protein 1																57	EPB41L5	erythrocyte membrane protein band 4.1 like 5
																		59	CADM2	cell adhesion molecule 2																57	STARD3NL	STARD3 N-terminal like
																		59	AGL	amylo-alpha-1, 6-glucosidase, 4-alpha-glucanotransferase																57	EMSY	EMSY, BRCA2 interacting transcriptional repressor
																		59	CEP97	centrosomal protein 97																57	TPM1	tropomyosin 1
																		59	APOL4	apolipoprotein L4																57	ZNF507	zinc finger protein 507
																		59	FAM122A	family with sequence similarity 122A																57	PKN2	protein kinase N2
																		59	DIPK2B	divergent protein kinase domain 2B																57	LAMP1	lysosomal associated membrane protein 1
																		59	TMEM47	transmembrane protein 47																57	BCL2L11	BCL2 like 11
																		59	DTD2	D-tyrosyl-tRNA deacylase 2 (putative)																57	PDE1B	phosphodiesterase 1B
																		59	XRN1	5'-3' exoribonuclease 1																57	TMA16	translation machinery associated 16 homolog
																		59	RIMS1	regulating synaptic membrane exocytosis 1																57	PTPN4	protein tyrosine phosphatase, non-receptor type 4
																		59	WDR82	WD repeat domain 82																57	SEPT3	septin 3
																		59	ZXDB	zinc finger X-linked duplicated B																57	TXNRD2	thioredoxin reductase 2
																		59	HEY1	hes related family bHLH transcription factor with YRPW motif 1																56	TSN	translin
																		59	NAV3	neuron navigator 3																56	C1orf52	chromosome 1 open reading frame 52
																		59	SV2B	synaptic vesicle glycoprotein 2B																56	MARCH5	membrane associated ring-CH-type finger 5
																		59	ATP2C1	ATPase secretory pathway Ca2+ transporting 1																56	ARFGEF3	ARFGEF family member 3
																		59	CCDC93	coiled-coil domain containing 93																56	CCDC82	coiled-coil domain containing 82
																		59	ELFN1	extracellular leucine rich repeat and fibronectin type III domain containing 1																56	LHX1	LIM homeobox 1
																		59	RLIM	ring finger protein, LIM domain interacting																56	WDR17	WD repeat domain 17
																		59	MTPAP	mitochondrial poly(A) polymerase																56	OCIAD2	OCIA domain containing 2
																		59	SEMA6A	semaphorin 6A																56	PAPOLG	poly(A) polymerase gamma
																		59	RBPJ	recombination signal binding protein for immunoglobulin kappa J region																56	TRDMT1	tRNA aspartic acid methyltransferase 1
																		59	NAALADL2	N-acetylated alpha-linked acidic dipeptidase like 2																56	HBP1	HMG-box transcription factor 1
																		59	STOX2	storkhead box 2																56	SWAP70	switching B cell complex subunit SWAP70
																		59	GLCCI1	glucocorticoid induced 1																56	INSM1	INSM transcriptional repressor 1
																		59	CDX2	caudal type homeobox 2																56	CREBZF	CREB/ATF bZIP transcription factor
																		59	MAGEC1	MAGE family member C1																56	LAMA4	laminin subunit alpha 4
																		59	ZNF133	zinc finger protein 133																56	ARRDC2	arrestin domain containing 2
																		59	CYP2U1	cytochrome P450 family 2 subfamily U member 1																56	FHOD3	formin homology 2 domain containing 3
																		58	NIP7	NIP7, nucleolar pre-rRNA processing protein																56	USP28	ubiquitin specific peptidase 28
																		58	ZNF468	zinc finger protein 468																56	CUL5	cullin 5
																		58	GNG12	G protein subunit gamma 12																56	STRN3	striatin 3
																		58	PCDHB10	protocadherin beta 10																56	EXOSC7	exosome component 7
																		58	HTR4	5-hydroxytryptamine receptor 4																56	GPR137C	G protein-coupled receptor 137C
																		58	ADAM12	ADAM metallopeptidase domain 12																56	SCN3A	sodium voltage-gated channel alpha subunit 3
																		58	SPCS3	signal peptidase complex subunit 3																56	SGCZ	sarcoglycan zeta
																		58	SIK1	salt inducible kinase 1																56	USP6NL	USP6 N-terminal like
																		58	SOST	sclerostin																56	CELSR2	cadherin EGF LAG seven-pass G-type receptor 2
																		58	CR1	complement C3b/C4b receptor 1 (Knops blood group)																56	USP47	ubiquitin specific peptidase 47
																		58	DNAH8	dynein axonemal heavy chain 8																56	DISC1	DISC1 scaffold protein
																		58	ARHGAP42	Rho GTPase activating protein 42																56	C5orf24	chromosome 5 open reading frame 24
																		58	ELF3	E74 like ETS transcription factor 3																56	OSMR	oncostatin M receptor
																		58	MEST	mesoderm specific transcript																56	PAPSS2	3'-phosphoadenosine 5'-phosphosulfate synthase 2
																		58	CREB5	cAMP responsive element binding protein 5																56	CLDN8	claudin 8
																		58	CSF2RB	colony stimulating factor 2 receptor beta common subunit																55	PTPRJ	protein tyrosine phosphatase, receptor type J
																		58	ZNF184	zinc finger protein 184																55	NUBPL	nucleotide binding protein like
																		58	FAM160A1	family with sequence similarity 160 member A1																55	NDNF	neuron derived neurotrophic factor
																		58	AMMECR1	Alport syndrome, mental retardation, midface hypoplasia and elliptocytosis chromosomal region gene 1																55	USP33	ubiquitin specific peptidase 33
																		58	SIK1B	salt inducible kinase 1B (putative)																55	LSMEM2	leucine rich single-pass membrane protein 2
																		58	ADAMTS17	ADAM metallopeptidase with thrombospondin type 1 motif 17																55	EFCAB11	EF-hand calcium binding domain 11
																		58	PYHIN1	pyrin and HIN domain family member 1																55	NFIB	nuclear factor I B
																		58	ZSCAN12	zinc finger and SCAN domain containing 12																55	BTG1	BTG anti-proliferation factor 1
																		58	ZNF345	zinc finger protein 345																55	SKIDA1	SKI/DACH domain containing 1
																		58	KCNG3	potassium voltage-gated channel modifier subfamily G member 3																55	TVP23C	trans-golgi network vesicle protein 23 homolog C
																		58	TRIM33	tripartite motif containing 33																55	ATRN	attractin
																		58	FOXN2	forkhead box N2																55	OTUD6B	OTU domain containing 6B
																		58	ZNF518B	zinc finger protein 518B																55	ORMDL3	ORMDL sphingolipid biosynthesis regulator 3
																		58	ZNF649	zinc finger protein 649																55	KRT1	keratin 1
																		58	P2RY1	purinergic receptor P2Y1																55	FGF19	fibroblast growth factor 19
																		58	MIS18BP1	MIS18 binding protein 1																55	LHFPL4	LHFPL tetraspan subfamily member 4
																		58	SOS2	SOS Ras/Rho guanine nucleotide exchange factor 2																55	NFASC	neurofascin
																		58	DIPK1A	divergent protein kinase domain 1A																55	NAPG	NSF attachment protein gamma
																		58	RALGPS1	Ral GEF with PH domain and SH3 binding motif 1																55	RBM5	RNA binding motif protein 5
																		58	ALKAL2	ALK and LTK ligand 2																55	FAM20B	FAM20B, glycosaminoglycan xylosylkinase
																		58	EFCAB5	EF-hand calcium binding domain 5																55	PCYT2	phosphate cytidylyltransferase 2, ethanolamine
																		58	FDFT1	farnesyl-diphosphate farnesyltransferase 1																55	MFAP1	microfibril associated protein 1
																		58	LYRM9	LYR motif containing 9																55	NRIP1	nuclear receptor interacting protein 1
																		58	ALG10B	ALG10B, alpha-1,2-glucosyltransferase																55	DEFB132	defensin beta 132
																		58	PPM1L	protein phosphatase, Mg2+/Mn2+ dependent 1L																54	GLRA3	glycine receptor alpha 3
																		58	GAB1	GRB2 associated binding protein 1																54	CCDC71L	coiled-coil domain containing 71 like
																		58	ANKIB1	ankyrin repeat and IBR domain containing 1																54	SOX3	SRY-box 3
																		58	RAB21	RAB21, member RAS oncogene family																54	GNG5	G protein subunit gamma 5
																		58	TBCEL	tubulin folding cofactor E like																54	CWC25	CWC25 spliceosome associated protein homolog
																		58	PTPN4	protein tyrosine phosphatase, non-receptor type 4																54	ZNF615	zinc finger protein 615
																		58	RNF146	ring finger protein 146																54	CHML	CHM like, Rab escort protein 2
																		58	SELENOT	selenoprotein T																54	ANKRD17	ankyrin repeat domain 17
																		58	TGFB3	transforming growth factor beta 3																54	OR2L13	olfactory receptor family 2 subfamily L member 13
																		57	FKBP7	FKBP prolyl isomerase 7																54	ADPRH	ADP-ribosylarginine hydrolase
																		57	GNAO1	G protein subunit alpha o1																54	SCN3B	sodium voltage-gated channel beta subunit 3
																		57	MIB1	mindbomb E3 ubiquitin protein ligase 1																54	PRPF4	pre-mRNA processing factor 4
																		57	SACM1L	SAC1 like phosphatidylinositide phosphatase																54	PIK3CA	phosphatidylinositol-4,5-bisphosphate 3-kinase catalytic subunit alpha
																		57	ATP6V1F	ATPase H+ transporting V1 subunit F																54	CECR2	CECR2, histone acetyl-lysine reader
																		57	CDHR3	cadherin related family member 3																54	BEND3	BEN domain containing 3
																		57	DHODH	dihydroorotate dehydrogenase (quinone)																54	GUCY1A1	guanylate cyclase 1 soluble subunit alpha 1
																		57	SPRY3	sprouty RTK signaling antagonist 3																54	CNTRL	centriolin
																		57	ZNF850	zinc finger protein 850																54	ACVR2B	activin A receptor type 2B
																		57	CHURC1	churchill domain containing 1																54	KDM6A	lysine demethylase 6A
																		57	ZNF28	zinc finger protein 28																54	TUBE1	tubulin epsilon 1
																		57	SVIP	small VCP interacting protein																54	ARMCX1	armadillo repeat containing X-linked 1
																		57	TVP23A	trans-golgi network vesicle protein 23 homolog A																54	CD96	CD96 molecule
																		57	EXPH5	exophilin 5																54	AEBP2	AE binding protein 2
																		57	RNF180	ring finger protein 180																54	LGR4	leucine rich repeat containing G protein-coupled receptor 4
																		57	DNM1L	dynamin 1 like																54	TBC1D10A	TBC1 domain family member 10A
																		57	CDS1	CDP-diacylglycerol synthase 1																54	PGR	progesterone receptor
																		57	MCTP1	multiple C2 and transmembrane domain containing 1																54	ZNF544	zinc finger protein 544
																		57	PIK3CB	phosphatidylinositol-4,5-bisphosphate 3-kinase catalytic subunit beta																54	TPCN1	two pore segment channel 1
																		57	STBD1	starch binding domain 1																54	C11orf87	chromosome 11 open reading frame 87
																		57	CCNT2	cyclin T2																54	HOXA1	homeobox A1
																		57	DDX52	DExD-box helicase 52																54	SP5	Sp5 transcription factor
																		57	AMER2	APC membrane recruitment protein 2																54	GLCCI1	glucocorticoid induced 1
																		57	SEC22B	SEC22 homolog B, vesicle trafficking protein (gene/pseudogene)																53	STARD7	StAR related lipid transfer domain containing 7
																		57	SETX	senataxin																53	TBP	TATA-box binding protein
																		57	TSLP	thymic stromal lymphopoietin																53	HSD17B12	hydroxysteroid 17-beta dehydrogenase 12
																		57	ZNF783	zinc finger family member 783																53	DNMT3A	DNA methyltransferase 3 alpha
																		57	OSBPL11	oxysterol binding protein like 11																53	TRIP12	thyroid hormone receptor interactor 12
																		57	RCC2	regulator of chromosome condensation 2																53	ZFP37	ZFP37 zinc finger protein
																		57	PAICS	phosphoribosylaminoimidazole carboxylase and phosphoribosylaminoimidazolesuccinocarboxamide synthase																53	ZNF257	zinc finger protein 257
																		57	PCNP	PEST proteolytic signal containing nuclear protein																53	WDR47	WD repeat domain 47
																		57	CD55	CD55 molecule (Cromer blood group)																53	PURA	purine rich element binding protein A
																		57	PSMA5	proteasome subunit alpha 5																53	MRFAP1	Morf4 family associated protein 1
																		57	FSD1L	fibronectin type III and SPRY domain containing 1 like																53	GHRL	ghrelin and obestatin prepropeptide
																		57	AP4E1	adaptor related protein complex 4 subunit epsilon 1																53	CTDNEP1	CTD nuclear envelope phosphatase 1
																		56	SMAD2	SMAD family member 2																53	COL21A1	collagen type XXI alpha 1 chain
																		56	GPR63	G protein-coupled receptor 63																53	EMCN	endomucin
																		56	SP1	Sp1 transcription factor																53	ERG	ETS transcription factor ERG
																		56	CCDC68	coiled-coil domain containing 68																53	BEND6	BEN domain containing 6
																		56	CD38	CD38 molecule																53	MAPK1IP1L	mitogen-activated protein kinase 1 interacting protein 1 like
																		56	EYA1	EYA transcriptional coactivator and phosphatase 1																53	LDLR	low density lipoprotein receptor
																		56	AGO1	argonaute RISC catalytic component 1																53	GPRIN3	GPRIN family member 3
																		56	PAK3	p21 (RAC1) activated kinase 3																53	DNAAF4	dynein axonemal assembly factor 4
																		56	RBM41	RNA binding motif protein 41																52	AK5	adenylate kinase 5
																		56	GRHL2	grainyhead like transcription factor 2																52	DKK1	dickkopf WNT signaling pathway inhibitor 1
																		56	ABCC4	ATP binding cassette subfamily C member 4																52	CLIC2	chloride intracellular channel 2
																		56	DNAJC10	DnaJ heat shock protein family (Hsp40) member C10																52	NUBP1	nucleotide binding protein 1
																		56	AHI1	Abelson helper integration site 1																52	C4orf46	chromosome 4 open reading frame 46
																		56	SFT2D2	SFT2 domain containing 2																52	POU3F1	POU class 3 homeobox 1
																		56	NAIP	NLR family apoptosis inhibitory protein																52	DGKI	diacylglycerol kinase iota
																		56	PRNP	prion protein																52	ARHGAP29	Rho GTPase activating protein 29
																		56	TMEM100	transmembrane protein 100																52	RPS6KA5	ribosomal protein S6 kinase A5
																		56	DDB1	damage specific DNA binding protein 1																52	LEPROT	leptin receptor overlapping transcript
																		56	DCUN1D4	defective in cullin neddylation 1 domain containing 4																52	RFC5	replication factor C subunit 5
																		56	CXCL9	C-X-C motif chemokine ligand 9																52	BRCA1	BRCA1, DNA repair associated
																		56	C1QTNF9B	C1q and TNF related 9B																52	POU2F2	POU class 2 homeobox 2
																		56	ZNF566	zinc finger protein 566																52	AFF3	AF4/FMR2 family member 3
																		56	SHC3	SHC adaptor protein 3																52	CNTLN	centlein
																		56	ZRANB3	zinc finger RANBP2-type containing 3																52	IKZF5	IKAROS family zinc finger 5
																		56	SMOC2	SPARC related modular calcium binding 2																52	PAFAH1B1	platelet activating factor acetylhydrolase 1b regulatory subunit 1
																		56	RAC1	Rac family small GTPase 1																52	RNF180	ring finger protein 180
																		56	TRIP11	thyroid hormone receptor interactor 11																52	VDAC1	voltage dependent anion channel 1
																		56	SNX11	sorting nexin 11																52	PKIA	cAMP-dependent protein kinase inhibitor alpha
																		56	CGGBP1	CGG triplet repeat binding protein 1																52	KALRN	kalirin RhoGEF kinase
																		56	NPNT	nephronectin																52	CTLA4	cytotoxic T-lymphocyte associated protein 4
																		56	KLF4	Kruppel like factor 4																52	POLE3	DNA polymerase epsilon 3, accessory subunit
																		56	VPS26A	VPS26, retromer complex component A																52	DDX52	DExD-box helicase 52
																		56	CREBL2	cAMP responsive element binding protein like 2																52	VSTM2B	V-set and transmembrane domain containing 2B
																		56	MKLN1	muskelin 1																52	ATP5PF	ATP synthase peripheral stalk subunit F6
																		55	BLOC1S6	biogenesis of lysosomal organelles complex 1 subunit 6																52	KLHL15	kelch like family member 15
																		55	BMS1	BMS1, ribosome biogenesis factor																52	NET1	neuroepithelial cell transforming 1
																		55	CDKL5	cyclin dependent kinase like 5																52	SLC16A7	solute carrier family 16 member 7
																		55	SEC22A	SEC22 homolog A, vesicle trafficking protein																51	DPH6	diphthamine biosynthesis 6
																		55	FRYL	FRY like transcription coactivator																51	ZDHHC2	zinc finger DHHC-type containing 2
																		55	PSPH	phosphoserine phosphatase																51	NPR3	natriuretic peptide receptor 3
																		55	ROBO1	roundabout guidance receptor 1																51	IL18RAP	interleukin 18 receptor accessory protein
																		55	STK39	serine/threonine kinase 39																51	STT3B	STT3B, catalytic subunit of the oligosaccharyltransferase complex
																		55	SPDYE6	speedy/RINGO cell cycle regulator family member E6																51	MAK	male germ cell associated kinase
																		55	PCDHB9	protocadherin beta 9																51	SEZ6	seizure related 6 homolog
																		55	VANGL1	VANGL planar cell polarity protein 1																51	GNAQ	G protein subunit alpha q
																		55	TNFRSF19	TNF receptor superfamily member 19																51	TET2	tet methylcytosine dioxygenase 2
																		55	C1orf21	chromosome 1 open reading frame 21																51	EFNA5	ephrin A5
																		55	CAB39	calcium binding protein 39																51	ATP6V0C	ATPase H+ transporting V0 subunit c
																		55	METTL9	methyltransferase like 9																51	ADAMTS3	ADAM metallopeptidase with thrombospondin type 1 motif 3
																		55	AGO4	argonaute RISC catalytic component 4																51	SLC39A10	solute carrier family 39 member 10
																		55	STK17B	serine/threonine kinase 17b																51	TIA1	TIA1 cytotoxic granule associated RNA binding protein
																		55	OSBPL8	oxysterol binding protein like 8																51	KAZALD1	Kazal type serine peptidase inhibitor domain 1
																		55	SPHKAP	SPHK1 interactor, AKAP domain containing																51	CXorf40B	chromosome X open reading frame 40B
																		55	FAM241A	family with sequence similarity 241 member A																51	ERAP1	endoplasmic reticulum aminopeptidase 1
																		55	MSN	moesin																51	PPP4R2	protein phosphatase 4 regulatory subunit 2
																		55	PRKCI	protein kinase C iota																51	CAMK2N1	calcium/calmodulin dependent protein kinase II inhibitor 1
																		55	CRBN	cereblon																51	IVNS1ABP	influenza virus NS1A binding protein
																		55	ZNF655	zinc finger protein 655																51	CD302	CD302 molecule
																		55	AR	androgen receptor																51	RNMT	RNA guanine-7 methyltransferase
																		55	INO80D	INO80 complex subunit D																51	PSMG4	proteasome assembly chaperone 4
																		55	MAPK6	mitogen-activated protein kinase 6																51	PSMC2	proteasome 26S subunit, ATPase 2
																		55	PRSS33	serine protease 33																51	MEGF9	multiple EGF like domains 9
																		55	PRDX6	peroxiredoxin 6																51	LY75-CD302	LY75-CD302 readthrough
																		55	FRMPD4	FERM and PDZ domain containing 4																51	CD83	CD83 molecule
																		55	FAM219B	family with sequence similarity 219 member B																51	POLA1	DNA polymerase alpha 1, catalytic subunit
																		55	DUXA	double homeobox A																51	AP4E1	adaptor related protein complex 4 subunit epsilon 1
																		55	STAM2	signal transducing adaptor molecule 2																51	HNRNPL	heterogeneous nuclear ribonucleoprotein L
																		55	FMO5	flavin containing monooxygenase 5																50	CEP76	centrosomal protein 76
																		55	GPR26	G protein-coupled receptor 26																50	DYNLL1	dynein light chain LC8-type 1
																		55	KIF2A	kinesin family member 2A																50	ARIH2	ariadne RBR E3 ubiquitin protein ligase 2
																		55	C4orf33	chromosome 4 open reading frame 33																50	USH2A	usherin
																		55	PREX1	phosphatidylinositol-3,4,5-trisphosphate dependent Rac exchange factor 1																50	KIF21B	kinesin family member 21B
																		55	OSBPL6	oxysterol binding protein like 6																50	SYT4	synaptotagmin 4
																		55	IRF2BP2	interferon regulatory factor 2 binding protein 2																50	CXCR2	C-X-C motif chemokine receptor 2
																		55	NECTIN3	nectin cell adhesion molecule 3																50	CGNL1	cingulin like 1
																		55	UBE2K	ubiquitin conjugating enzyme E2 K																50	SLC12A8	solute carrier family 12 member 8
																		54	APELA	apelin receptor early endogenous ligand																50	CCDC170	coiled-coil domain containing 170
																		54	PLAT	plasminogen activator, tissue type																50	PRIMA1	proline rich membrane anchor 1
																		54	TRMT9B	tRNA methyltransferase 9B (putative)																50	ZBTB38	zinc finger and BTB domain containing 38
																		54	XKR4	XK related 4																50	ZNF438	zinc finger protein 438
																		54	PHLDA1	pleckstrin homology like domain family A member 1																50	SENP7	SUMO specific peptidase 7
																		54	STAT3	signal transducer and activator of transcription 3																50	SNX9	sorting nexin 9
																		54	MYOZ2	myozenin 2																50	STRAP	serine/threonine kinase receptor associated protein
																		54	DIRC1	disrupted in renal carcinoma 1																50	TNFRSF10B	TNF receptor superfamily member 10b
																		54	TSPAN2	tetraspanin 2																50	FAM229B	family with sequence similarity 229 member B
																		54	SHISA2	shisa family member 2																50	IL15	interleukin 15
																		54	ABHD2	abhydrolase domain containing 2
																		54	EFCAB11	EF-hand calcium binding domain 11
																		54	SMCHD1	structural maintenance of chromosomes flexible hinge domain containing 1
																		54	SLC23A2	solute carrier family 23 member 2
																		54	SLC22A10	solute carrier family 22 member 10
																		54	ANKRD20A3	ankyrin repeat domain 20 family member A3
																		54	INPP5A	inositol polyphosphate-5-phosphatase A
																		54	ATXN7	ataxin 7
																		54	SEC23A	Sec23 homolog A, coat complex II component
																		54	CHRFAM7A	CHRNA7 (exons 5-10) and FAM7A (exons A-E) fusion
																		54	SLC14A1	solute carrier family 14 member 1 (Kidd blood group)
																		54	PPP2R2C	protein phosphatase 2 regulatory subunit Bgamma
																		54	EXOSC7	exosome component 7
																		54	HTR1F	5-hydroxytryptamine receptor 1F
																		54	CS	citrate synthase
																		54	KRT222	keratin 222
																		54	YME1L1	YME1 like 1 ATPase
																		54	HSPH1	heat shock protein family H (Hsp110) member 1
																		54	CTPS1	CTP synthase 1
																		54	THBS2	thrombospondin 2
																		54	AKAP7	A-kinase anchoring protein 7
																		54	PARD3B	par-3 family cell polarity regulator beta
																		54	AKAP8	A-kinase anchoring protein 8
																		54	STOML3	stomatin like 3
																		54	CLASP2	cytoplasmic linker associated protein 2
																		54	SLC17A8	solute carrier family 17 member 8
																		54	MAB21L3	mab-21 like 3
																		54	RAB30	RAB30, member RAS oncogene family
																		54	RBM33	RNA binding motif protein 33
																		54	MEGF11	multiple EGF like domains 11
																		54	TULP4	tubby like protein 4
																		54	ERH	ERH, mRNA splicing and mitosis factor
																		54	BCL9	BCL9, transcription coactivator
																		54	LRRC42	leucine rich repeat containing 42
																		54	UTP23	UTP23, small subunit processome component
																		53	VGLL3	vestigial like family member 3
																		53	FMR1NB	FMR1 neighbor
																		53	MED12L	mediator complex subunit 12 like
																		53	EIF5	eukaryotic translation initiation factor 5
																		53	SCN9A	sodium voltage-gated channel alpha subunit 9
																		53	CDV3	CDV3 homolog
																		53	ZNF737	zinc finger protein 737
																		53	SPECC1	sperm antigen with calponin homology and coiled-coil domains 1
																		53	SNTB1	syntrophin beta 1
																		53	KDM1B	lysine demethylase 1B
																		53	BPTF	bromodomain PHD finger transcription factor
																		53	SLC35E2A	solute carrier family 35 member E2A
																		53	C16orf87	chromosome 16 open reading frame 87
																		53	HLA-A	major histocompatibility complex, class I, A
																		53	ARRDC3	arrestin domain containing 3
																		53	FAM114A2	family with sequence similarity 114 member A2
																		53	CCDC186	coiled-coil domain containing 186
																		53	NIPA2	NIPA magnesium transporter 2
																		53	ENKUR	enkurin, TRPC channel interacting protein
																		53	ASCL1	achaete-scute family bHLH transcription factor 1
																		53	RNASEH2C	ribonuclease H2 subunit C
																		53	SH3BP5L	SH3 binding domain protein 5 like
																		53	APOOL	apolipoprotein O like
																		53	FAM120C	family with sequence similarity 120C
																		53	SLC16A4	solute carrier family 16 member 4
																		53	TAB3	TGF-beta activated kinase 1 (MAP3K7) binding protein 3
																		53	CXorf56	chromosome X open reading frame 56
																		53	MCTS1	MCTS1, re-initiation and release factor
																		53	TMEM161B	transmembrane protein 161B
																		53	TANC2	tetratricopeptide repeat, ankyrin repeat and coiled-coil containing 2
																		53	RIC8B	RIC8 guanine nucleotide exchange factor B
																		53	RBM18	RNA binding motif protein 18
																		53	FZD6	frizzled class receptor 6
																		53	ZDHHC17	zinc finger DHHC-type containing 17
																		53	GSPT2	G1 to S phase transition 2
																		53	ADORA3	adenosine A3 receptor
																		53	HS2ST1	heparan sulfate 2-O-sulfotransferase 1
																		53	SLC6A11	solute carrier family 6 member 11
																		53	SDCBP	syndecan binding protein
																		53	ELAVL1	ELAV like RNA binding protein 1
																		53	BROX	BRO1 domain and CAAX motif containing
																		53	CDH11	cadherin 11
																		52	CABCOCO1	ciliary associated calcium binding coiled-coil 1
																		52	ZNF322	zinc finger protein 322
																		52	HIPK3	homeodomain interacting protein kinase 3
																		52	MED29	mediator complex subunit 29
																		52	XPNPEP3	X-prolyl aminopeptidase 3
																		52	NCKAP5	NCK associated protein 5
																		52	TRAF3IP2	TRAF3 interacting protein 2
																		52	MAP4K3	mitogen-activated protein kinase kinase kinase kinase 3
																		52	GPR12	G protein-coupled receptor 12
																		52	LPGAT1	lysophosphatidylglycerol acyltransferase 1
																		52	ARHGAP11A	Rho GTPase activating protein 11A
																		52	PBX2	PBX homeobox 2
																		52	REEP5	receptor accessory protein 5
																		52	PTEN	phosphatase and tensin homolog
																		52	CREB1	cAMP responsive element binding protein 1
																		52	TRPM6	transient receptor potential cation channel subfamily M member 6
																		52	GPCPD1	glycerophosphocholine phosphodiesterase 1
																		52	ITGA4	integrin subunit alpha 4
																		52	ANTXR2	ANTXR cell adhesion molecule 2
																		52	ST8SIA1	ST8 alpha-N-acetyl-neuraminide alpha-2,8-sialyltransferase 1
																		52	ATP8A1	ATPase phospholipid transporting 8A1
																		52	TNPO1	transportin 1
																		52	ZNF627	zinc finger protein 627
																		52	MTF2	metal response element binding transcription factor 2
																		52	TMEM181	transmembrane protein 181
																		52	SNX9	sorting nexin 9
																		52	MTPN	myotrophin
																		52	HMGN2	high mobility group nucleosomal binding domain 2
																		52	ZIK1	zinc finger protein interacting with K protein 1
																		52	ETFBKMT	electron transfer flavoprotein subunit beta lysine methyltransferase
																		52	TNIP2	TNFAIP3 interacting protein 2
																		52	SLMAP	sarcolemma associated protein
																		52	MCL1	MCL1, BCL2 family apoptosis regulator
																		52	TSFM	Ts translation elongation factor, mitochondrial
																		52	SYNCRIP	synaptotagmin binding cytoplasmic RNA interacting protein
																		52	ABHD3	abhydrolase domain containing 3
																		52	TMEM220	transmembrane protein 220
																		52	PDK1	pyruvate dehydrogenase kinase 1
																		52	LYPLA1	lysophospholipase 1
																		52	ARSB	arylsulfatase B
																		51	NAA50	N(alpha)-acetyltransferase 50, NatE catalytic subunit
																		51	SSBP3	single stranded DNA binding protein 3
																		51	CREBRF	CREB3 regulatory factor
																		51	COBLL1	cordon-bleu WH2 repeat protein like 1
																		51	PPFIBP1	PPFIA binding protein 1
																		51	PEAK1	pseudopodium enriched atypical kinase 1
																		51	RNF111	ring finger protein 111
																		51	C10orf126	chromosome 10 open reading frame 126
																		51	MOSPD1	motile sperm domain containing 1
																		51	MRO	maestro
																		51	PHIP	pleckstrin homology domain interacting protein
																		51	CNR1	cannabinoid receptor 1
																		51	SMAD4	SMAD family member 4
																		51	NVL	nuclear VCP-like
																		51	AHR	aryl hydrocarbon receptor
																		51	MTM1	myotubularin 1
																		51	CLOCK	clock circadian regulator
																		51	FNDC7	fibronectin type III domain containing 7
																		51	FAM120A	family with sequence similarity 120A
																		51	USP37	ubiquitin specific peptidase 37
																		51	INTS6	integrator complex subunit 6
																		51	ARHGEF35	Rho guanine nucleotide exchange factor 35
																		51	CPNE3	copine 3
																		51	MSANTD4	Myb/SANT DNA binding domain containing 4 with coiled-coils
																		51	DOCK4	dedicator of cytokinesis 4
																		51	MITD1	microtubule interacting and trafficking domain containing 1
																		51	RALGAPB	Ral GTPase activating protein non-catalytic beta subunit
																		51	ZNF311	zinc finger protein 311
																		51	CEP19	centrosomal protein 19
																		51	BCOR	BCL6 corepressor
																		51	RAB9B	RAB9B, member RAS oncogene family
																		51	FAM210A	family with sequence similarity 210 member A
																		51	F13A1	coagulation factor XIII A chain
																		51	C12orf77	chromosome 12 open reading frame 77
																		51	KCNN3	potassium calcium-activated channel subfamily N member 3
																		51	THBD	thrombomodulin
																		51	USP25	ubiquitin specific peptidase 25
																		51	CLDN20	claudin 20
																		51	FAM98B	family with sequence similarity 98 member B
																		51	EIF1AD	eukaryotic translation initiation factor 1A domain containing
																		51	SMIM13	small integral membrane protein 13
																		51	SOX11	SRY-box 11
																		51	GMNC	geminin coiled-coil domain containing
																		51	ULK2	unc-51 like autophagy activating kinase 2
																		51	IKZF1	IKAROS family zinc finger 1
																		50	SBF2	SET binding factor 2
																		50	WDR11	WD repeat domain 11
																		50	CIP2A	cell proliferation regulating inhibitor of protein phosphatase 2A
																		50	MKRN2	makorin ring finger protein 2
																		50	MKI67	marker of proliferation Ki-67
																		50	BBS7	Bardet-Biedl syndrome 7
																		50	YOD1	YOD1 deubiquitinase
																		50	CHTOP	chromatin target of PRMT1
																		50	THAP1	THAP domain containing 1
																		50	FAM161A	FAM161A, centrosomal protein
																		50	LEF1	lymphoid enhancer binding factor 1
																		50	CNTNAP2	contactin associated protein like 2
																		50	UBE2G1	ubiquitin conjugating enzyme E2 G1
																		50	UBR5	ubiquitin protein ligase E3 component n-recognin 5
																		50	CCDC28A	coiled-coil domain containing 28A
																		50	MFSD6L	major facilitator superfamily domain containing 6 like
																		50	SYNJ2BP	synaptojanin 2 binding protein
																		50	TPR	translocated promoter region, nuclear basket protein
																		50	C15orf41	chromosome 15 open reading frame 41
																		50	NENF	neudesin neurotrophic factor
																		50	KREMEN1	kringle containing transmembrane protein 1
																		50	KRIT1	KRIT1, ankyrin repeat containing
																		50	FAM91A1	family with sequence similarity 91 member A1
																		50	ADAM18	ADAM metallopeptidase domain 18
																		50	MGAT4B	alpha-1,3-mannosyl-glycoprotein 4-beta-N-acetylglucosaminyltransferase B
																		50	ZFR	zinc finger RNA binding protein
																		50	MAN2A1	mannosidase alpha class 2A member 1
																		50	KLHL3	kelch like family member 3
																		50	GASK1B	golgi associated kinase 1B
																		50	GOLGA3	golgin A3
																		50	GCLC	glutamate-cysteine ligase catalytic subunit
